# Supplementary material for: Coupled Genome-Wide DNA Methylation and Transcription Analysis Identified Rich Biomarkers and Drug Targets in Triple-Negative Breast Cancer
Source: Cancers (Basel). 2019 Nov 4;11(11):1724. doi: 10.3390/cancers11111724 (PMC6896154; doi:10.3390/cancers11111724)
Supplement: Supplementary file 1 [file cancers-11-01724-s001.zip]

Archive with 7 entries (6 files):
- cancers-634306-suppl-final/
- cancers-634306-suppl-final/Supplementary methods and materials.docx
- cancers-634306-suppl-final/Supplementary Table S1.xlsx
- cancers-634306-suppl-final/Supplementary Table S2.xlsx
- cancers-634306-suppl-final/Supplementary Table S3.xlsx
- cancers-634306-suppl-final/Supplementary Table S4.xlsx
- cancers-634306-suppl-final/Supplementary Table S5.xlsx
