# Supplementary material for: Coupled Genome-Wide DNA Methylation and Transcription Analysis Identified Rich Biomarkers and Drug Targets in Triple-Negative Breast Cancer
Source: Cancers (Basel). 2019 Nov 4;11(11):1724. doi: 10.3390/cancers11111724 (PMC6896154; doi:10.3390/cancers11111724)
Supplement: Supplementary file 1 [file cancers-11-01724-s001.zip › cancers-634306-suppl-final/Supplementary Table S1.xlsx]

## Sheet: Sheet1
Table S1
Table S1A. The characteristics of TNBC (N=116) and TPBC (N=100) samples.
Characteristics	TNBC patients		TPBC patients
	Number	Percentage (100%)	Number	Percentage (100%)
Total	116	1	100	1
Age (years)
<50	41	0.35	28	0.28
>=50	75	0.65	72	0.72
Menopause status
Peri	5	0.04	1	0.01
Post	69	0.59	70	0.7
Pre	31	0.27	19	0.19
Indeterminate	11	0.1	10	0.1
Stage
I	19	0.16	11	0.11
II	73	0.63	57	0.57
III	19	0.16	30	0.3
IV	2	0.02	1	0.01
Unknown	3	0.03	1	0.01
Race
Asian	8	0.07	5	0.05
Black or African American	32	0.28	8	0.08
White	69	0.59	66	0.66
Unknown	7	0.06	21	0.21
BC subtypes
Basal-like	79	0.68	0	0
Her2	8	0.07	9	0.09
LumA	2	0.02	41	0.41
LumB	1	0.01	27	0.27
Unknown	26	0.22	23	0.23
Table S1B. The characteristics of TNBC (N=84) and TPBC (N=64) samples.
Characteristics	TNBC patients		TPBC patients
	Number	Percentage (100%)	Number	Percentage (100%)
Total	84	1	64	1
Age (years)
<50	28	0.33	20	0.31
>=50	56	0.67	44	0.69
Menopause status
Peri	4	0.05	1	0.02
Post	50	0.6	42	0.65
Pre	20	0.24	12	0.19
Indeterminate	10	0.11	9	0.14
Stage
I	15	0.18	8	0.12
II	51	0.61	33	0.52
III	15	0.18	23	0.36
IV	2	0.02	0	0
Unknown	1	0.01	0	0
Race
Asian	6	0.07	4	0.06
Black or African American	28	0.33	8	0.12
White	47	0.56	49	0.77
Unknown	3	0.04	3	0.05
BC subtypes
Basal-like	49	0.59	0	0
Her2	6	0.07	5	0.08
LumA	2	0.02	19	0.3
LumB	1	0.01	19	0.3
Unknown	26	0.31	21	0.32
