# Supplementary material for: Coupled Genome-Wide DNA Methylation and Transcription Analysis Identified Rich Biomarkers and Drug Targets in Triple-Negative Breast Cancer
Source: Cancers (Basel). 2019 Nov 4;11(11):1724. doi: 10.3390/cancers11111724 (PMC6896154; doi:10.3390/cancers11111724)
Supplement: Supplementary file 1 [file cancers-11-01724-s001.zip › cancers-634306-suppl-final/Supplementary Table S2.xlsx]

## Sheet: Table S2A
Table S2A. DMGs harboring DMRs in TSS1500 between TNBC and TPBC.
geneName	logFC	AveExpr	t	P.Value	adj.P.Val	B	delta.of.beta
TLR1	-3.37878	-0.91209	-14.4468	4.17255e-30	4.81408e-27	57.8047	-0.440369
IDO1	-3.13669	-0.764363	-12.0983	6.94357e-24	1.91311e-21	43.6916	-0.423331
DNM3	-3.00906	-0.984207	-14.123	2.95811e-29	2.55567e-26	55.8761	-0.408271
RPL23	-3.75314	1.94057	-11.9031	2.29967e-23	5.51323e-21	42.5113	-0.401301
AFAP1L1	-2.80908	-1.05143	-15.7499	1.7175e-33	3.52278e-30	65.4754	-0.394009
C1orf125	-2.89731	0.968574	-12.1174	6.17516e-24	1.72717e-21	43.8072	-0.376194
RGS17	-2.98032	-1.32204	-13.0873	1.62052e-26	9.1468e-24	49.6641	-0.375277
PIGB	-2.89152	1.00823	-8.5721	1.21654e-14	4.31044e-13	22.7293	-0.358821
NAPG	-2.42605	-0.00648323	-11.009	5.50291e-21	8.06221e-19	37.1124	-0.352913
C1orf35	-2.73248	0.15558	-8.3305	4.92089e-14	1.53705e-12	21.3562	-0.352023
MIA	-2.65543	1.28649	-12.571	3.82509e-25	1.41222e-22	46.5486	-0.350063
LOC100132215	-2.49982	-0.766575	-12.3851	1.19521e-24	3.73959e-22	45.4258	-0.344303
TRABD	-2.76459	-0.807022	-9.21007	2.87028e-16	1.55382e-14	26.4141	-0.343676
MGC42105	-3.14575	-1.94667	-11.981	1.42601e-23	3.55731e-21	42.9823	-0.340072
PARP1	-3.04107	1.38974	-8.3116	5.48635e-14	1.68797e-12	21.2493	-0.333157
KCNJ2	-3.23614	-2.45404	-16.154	1.58082e-34	4.86365e-31	67.8208	-0.331736
MIR155HG	-2.24126	-0.829738	-11.0781	3.60842e-21	5.5976e-19	37.5283	-0.330142
ZNF572	-2.43914	0.853503	-8.89425	1.85175e-15	8.13888e-14	24.5801	-0.329178
C2CD4D	-2.31281	1.01021	-9.97028	3.03545e-18	2.52407e-16	30.8927	-0.326696
CCDC90B	-2.20311	0.683618	-13.4172	2.16137e-27	1.47773e-24	51.6491	-0.324249
HOXA1	-3.35682	-2.59296	-14.2375	1.47851e-29	1.5163e-26	56.559	-0.322334
CD9	-2.27172	-0.526706	-10.0617	1.74746e-18	1.50739e-16	31.4366	-0.320374
SERPINA12	-2.37782	-1.47818	-15.5888	4.46559e-33	8.24348e-30	64.5357	-0.320241
ENPP2	-2.46975	-0.568376	-8.68978	6.13095e-15	2.30504e-13	23.4029	-0.319422
TGM6	-2.08811	-0.207451	-12.0147	1.16014e-23	2.93371e-21	43.1857	-0.318851
OCA2	-2.86596	-2.26665	-12.99	2.93804e-26	1.54961e-23	49.0778	-0.317786
SNORD5	-2.03987	-0.332121	-14.1818	2.07094e-29	1.91147e-26	56.2272	-0.316429
MIR187	-2.51354	1.1274	-10.169	9.13305e-19	8.26452e-17	32.0757	-0.311572
PPP1R14A	-3.05157	-1.64724	-8.33568	4.77637e-14	1.49698e-12	21.3854	-0.311383
SLMO2	-2.33108	0.653061	-10.8434	1.51342e-20	2.00991e-18	36.1154	-0.310506
CPNE7	-2.45432	-1.46963	-11.0959	3.23666e-21	5.06345e-19	37.6355	-0.310126
SYN2	-2.56311	-1.51089	-8.16857	1.24614e-13	3.59997e-12	20.4436	-0.30754
ZFR	-2.63752	1.69767	-10.2356	6.10393e-19	5.80817e-17	32.4727	-0.307333
NID1	-2.16311	-0.439094	-9.2809	1.88523e-16	1.08416e-14	26.8278	-0.307163
KIAA1274	-1.99357	-0.499404	-12.89	5.41883e-26	2.50079e-23	48.4746	-0.306172
ADM2	-2.39776	-0.868445	-7.93649	4.66601e-13	1.1751e-11	19.1476	-0.304662
TTYH1	-2.08814	-0.700836	-11.2955	9.53756e-22	1.64545e-19	38.8397	-0.304275
CDH23	-2.95964	-2.17751	-12.4607	7.52034e-25	2.47038e-22	45.8824	-0.304142
DDIT4L	-2.69318	-2.11713	-12.0857	7.50175e-24	2.0365e-21	43.6154	-0.302667
ATOH8	-2.81397	-1.99939	-11.4341	4.08059e-22	7.47795e-20	39.6765	-0.301977
PPP1R2	-2.3944	-1.64187	-10.7976	2.00118e-20	2.5654e-18	35.8401	-0.299474
FAM59B	-2.19553	-1.05151	-10.2995	4.14314e-19	4.04669e-17	32.8544	-0.299026
TAGLN	-1.98294	0.429042	-9.98824	2.72372e-18	2.29589e-16	30.9994	-0.298678
GRK7	-2.08789	1.10503	-10.2191	6.74535e-19	6.32077e-17	32.3742	-0.296068
IGFBP7	-3.22013	-2.79635	-12.6382	2.53339e-25	1.01666e-22	46.9547	-0.295173
CPD	-2.15386	-1.31851	-11.6193	1.31137e-22	2.84798e-20	40.7954	-0.294914
MMP3	-2.00493	0.361833	-9.87202	5.4876e-18	4.22088e-16	30.3096	-0.294011
SNORA8	-1.85887	0.168935	-14.1108	3.1839e-29	2.55567e-26	55.8037	-0.293624
TRIM9	-2.30654	-1.50121	-11.5855	1.61309e-22	3.46252e-20	40.5913	-0.29287
MYO1G	-1.86847	0.198786	-13.2728	5.21807e-27	3.10728e-24	50.7807	-0.292813
UCHL1	-2.03698	-0.413603	-9.28754	1.81226e-16	1.05202e-14	26.8666	-0.290879
GYPC	-1.97753	-0.323284	-9.37334	1.08785e-16	6.58414e-15	27.3689	-0.288093
PYY	-2.31691	-1.73023	-9.08384	6.05966e-16	3.0647e-14	25.6789	-0.286498
SCGB3A1	-2.30545	-1.70364	-12.1179	6.15913e-24	1.72717e-21	43.8097	-0.286162
PROM1	-1.81386	-0.218442	-11.6823	8.90956e-23	2.00574e-20	41.1763	-0.285294
PROK2	-2.22332	-1.27382	-10.3851	2.46434e-19	2.51335e-17	33.3662	-0.283636
CTSA	-1.90775	-0.679157	-11.9132	2.16209e-23	5.2516e-21	42.5721	-0.282782
TMEFF1	-3.01743	-2.82154	-11.8891	2.50581e-23	5.85536e-21	42.4266	-0.282297
NOTUM	-2.01519	-0.829962	-9.08182	6.1323e-16	3.08453e-14	25.6672	-0.281918
CD74	-2.23994	-0.984096	-6.74938	3.11069e-10	4.45487e-09	12.7799	-0.281303
PLAUR	-1.93439	0.833342	-9.50709	4.89851e-17	3.13981e-15	28.1543	-0.278791
COL23A1	-1.97391	-1.23139	-11.4791	3.09661e-22	6.21342e-20	39.9485	-0.277563
RHOJ	-2.19173	-1.82638	-9.88634	5.03432e-18	3.90477e-16	30.3945	-0.276798
ADCY4	-1.80285	-0.311046	-10.8163	1.78529e-20	2.32088e-18	35.9526	-0.276785
NUPR1	-1.90505	0.870183	-10.3492	3.06507e-19	3.05845e-17	33.1513	-0.276726
SIM1	-2.23328	-1.11761	-9.3248	1.45214e-16	8.59185e-15	27.0847	-0.276605
BCAS4	-1.96534	-0.618564	-9.18479	3.33437e-16	1.75864e-14	26.2667	-0.27652
SLC4A11	-1.92013	-0.8989	-10.7424	2.80226e-20	3.51903e-18	35.5084	-0.275281
SNORD93	-2.03059	-1.36464	-12.8632	6.38571e-26	2.80667e-23	48.3128	-0.274995
LRRC25	-1.76448	0.237668	-11.4818	3.04731e-22	6.18169e-20	39.9643	-0.273914
HAAO	-2.50657	-2.43982	-10.2757	4.78703e-19	4.65098e-17	32.7121	-0.27279
MIR320C1	-1.9857	-0.878934	-7.89443	5.9183e-13	1.47438e-11	18.9143	-0.272758
MFSD1	-1.77013	-0.066801	-10.4986	1.23684e-19	1.34307e-17	34.0454	-0.271287
DNAH10	-2.7685	-2.8157	-10.1534	1.00419e-18	8.9987e-17	31.9823	-0.270944
RFX8	-2.04727	-0.756447	-7.38534	1.01064e-11	1.96798e-10	16.1322	-0.270567
ANGEL2	-2.28617	2.10639	-8.91736	1.61651e-15	7.24289e-14	24.7138	-0.269354
C6orf186	-1.75509	-0.057294	-9.94812	3.46941e-18	2.84646e-16	30.7611	-0.268965
CHST4	-1.87116	-0.685213	-8.59036	1.09402e-14	3.89876e-13	22.8337	-0.268825
AQP11	-1.89181	0.374614	-7.26214	1.98447e-11	3.63065e-10	15.4714	-0.268407
TBC1D23	-2.0054	-1.45235	-11.1666	2.09977e-21	3.46087e-19	38.0619	-0.268127
CRISP2	-1.82682	-0.223381	-9.00618	9.58293e-16	4.50129e-14	25.2281	-0.267715
IZUMO1	-2.16809	-1.40823	-8.89379	1.85672e-15	8.14133e-14	24.5775	-0.266147
HIF3A	-2.04615	-1.35943	-9.04253	7.73375e-16	3.77685e-14	25.439	-0.264783
CR1L	-1.75149	0.122257	-8.90962	1.69182e-15	7.50509e-14	24.669	-0.263928
CST7	-2.00466	-0.999811	-7.82734	8.63928e-13	2.06898e-11	18.5432	-0.263414
CCDC67	-1.67453	0.15076	-9.56024	3.5651e-17	2.37588e-15	28.467	-0.26319
ERCC3	-2.36569	2.26575	-10.8259	1.68407e-20	2.22057e-18	36.0101	-0.26274
POMC	-1.72582	-0.47904	-10.5665	8.18376e-20	9.13653e-18	34.4523	-0.262555
TMEM71	-1.84452	0.243385	-6.83214	2.00796e-10	3.00624e-09	13.2076	-0.262337
CLIP4	-2.15325	-1.7552	-7.43434	7.71708e-12	1.53842e-10	16.3964	-0.260083
SNRPF	-2.02277	-1.52371	-9.37575	1.07234e-16	6.51163e-15	27.3831	-0.25986
S1PR4	-1.68682	0.0193135	-9.24461	2.33847e-16	1.3121e-14	26.6158	-0.259403
POU3F3	-2.19691	-1.56071	-9.55223	3.74018e-17	2.45707e-15	28.4199	-0.259097
DLX6	-2.6677	-2.19096	-10.9243	9.23304e-21	1.26253e-18	36.6024	-0.258909
ATP6V1C1	-1.84211	-0.619047	-7.15321	3.58847e-11	6.22586e-10	14.8915	-0.257999
LRRC10B	-2.23388	-2.18876	-14.1108	3.1842e-29	2.55567e-26	55.8036	-0.257327
MIR196B	-2.43671	-2.02545	-10.6989	3.65393e-20	4.4376e-18	35.2469	-0.257292
PRPF3	-1.9959	1.55638	-7.84705	7.7318e-13	1.87555e-11	18.652	-0.25687
FIP1L1	-1.76951	0.922153	-9.20119	3.02558e-16	1.6189e-14	26.3623	-0.256505
CPXM1	-2.37315	-1.75107	-8.61698	9.3707e-15	3.37858e-13	22.9859	-0.256296
IGF2BP3	-2.50173	-2.34835	-14.3476	7.59914e-30	8.25177e-27	57.2144	-0.256269
FAM150A	-2.03221	-1.15927	-8.1111	1.73028e-13	4.80314e-12	20.1213	-0.255204
C11orf93	-1.64905	0.324407	-9.3437	1.29776e-16	7.7781e-15	27.1953	-0.254628
INA	-2.24811	-1.64532	-8.09541	1.89219e-13	5.22902e-12	20.0335	-0.254217
RYR3	-2.23065	-1.90892	-11.4755	3.16692e-22	6.21929e-20	39.9263	-0.253871
CHST2	-1.81338	-1.38995	-11.4979	2.76001e-22	5.66109e-20	40.0619	-0.253746
LOC91149	-2.22194	-1.81593	-7.43883	7.52851e-12	1.50897e-10	16.4207	-0.253311
ELL2	-1.98638	-1.92087	-10.4334	1.83824e-19	1.93908e-17	33.655	-0.253287
C22orf31	-1.69512	0.883494	-9.03648	8.01453e-16	3.87299e-14	25.4039	-0.252783
AKR1B1	-1.64701	0.63027	-9.18292	3.37153e-16	1.77318e-14	26.2558	-0.252417
HLX	-1.86023	-1.32104	-10.4227	1.96187e-19	2.04611e-17	33.5909	-0.25229
POU4F1	-2.55085	-2.32286	-10.4629	1.53632e-19	1.63934e-17	33.8318	-0.251823
VWC2	-2.79414	-2.97094	-8.43613	2.67536e-14	9.01224e-13	21.9549	-0.2513
PTGS2	-2.44183	-2.51349	-12.4921	6.20427e-25	2.08238e-22	46.072	-0.250853
TF	-1.71765	0.915297	-12.9536	3.67114e-26	1.7834e-23	48.8583	-0.250726
BARHL2	-2.51167	-2.11981	-11.0973	3.20884e-21	5.06284e-19	37.644	-0.250448
CHI3L1	-1.71819	-0.841202	-10.5975	6.77702e-20	7.81898e-18	34.6382	-0.250176
ADAMTS12	-1.66055	-0.562986	-9.57527	3.25861e-17	2.20344e-15	28.5555	-0.250074
ZNF184	-2.19066	1.77958	-9.52993	4.27369e-17	2.78771e-15	28.2886	-0.249292
RBP1	-1.76179	-1.30398	-8.34346	4.56714e-14	1.44365e-12	21.4294	-0.249116
SNORD87	-1.84052	0.537806	-6.33745	2.63968e-09	3.09191e-08	10.6936	-0.248674
PRKCDBP	-1.96081	-1.76489	-10.3245	3.56016e-19	3.51447e-17	33.0038	-0.247611
BTG3	-1.68691	-1.0353	-12.625	2.7472e-25	1.07454e-22	46.8749	-0.247403
MIR1914	-1.55486	-0.127931	-11.1338	2.56664e-21	4.15615e-19	37.8641	-0.247346
FAS	-1.70282	-0.724354	-8.33396	4.82388e-14	1.5093e-12	21.3757	-0.247342
MAB21L1	-1.67844	-0.732153	-7.00781	7.86284e-11	1.27996e-09	14.1241	-0.247116
LYPD1	-1.67718	-0.842977	-10.6656	4.47625e-20	5.33106e-18	35.0468	-0.246701
C5AR1	-1.68155	-0.271664	-8.68347	6.36082e-15	2.38176e-13	23.3667	-0.246311
TMEM204	-1.65582	-0.0433616	-7.79757	1.0214e-12	2.39278e-11	18.3789	-0.245972
RRN3P1	-2.86105	-2.75224	-13.4877	1.40577e-27	1.03802e-24	52.0728	-0.244854
FBXO39	-2.20585	-1.90344	-8.37756	3.75206e-14	1.21942e-12	21.6226	-0.244817
PKDCC	-1.97158	-1.38995	-7.89486	5.90392e-13	1.47279e-11	18.9167	-0.244587
POLE2	-1.6495	-1.18987	-10.9343	8.6887e-21	1.20597e-18	36.6623	-0.242971
PITRM1	-1.65978	1.13416	-9.27413	1.96253e-16	1.12162e-14	26.7882	-0.242455
TMEM151B	-1.57032	0.130862	-8.29157	6.15616e-14	1.88775e-12	21.1362	-0.2422
BLOC1S1	-1.5538	-0.0057876	-9.73604	1.24302e-17	9.03389e-16	29.5044	-0.242118
WIF1	-1.60605	-0.094701	-7.28668	1.73561e-11	3.22328e-10	15.6026	-0.241929
KCNK3	-1.78459	-1.0101	-7.39342	9.66751e-12	1.89021e-10	16.1757	-0.239924
C20orf95	-1.60727	-0.381085	-7.27137	1.88697e-11	3.46601e-10	15.5207	-0.239704
SNORA74A	-1.49015	0.266584	-11.0653	3.90092e-21	6.00092e-19	37.4515	-0.239265
ANPEP	-1.7579	-0.91277	-8.08465	2.01185e-13	5.4939e-12	19.9733	-0.23914
CSTA	-1.67171	1.20292	-6.71442	3.73959e-10	5.24436e-09	12.6001	-0.238629
NID2	-1.79203	-0.861712	-7.22926	2.37404e-11	4.27977e-10	15.2959	-0.238422
MIR135B	-1.96403	1.94341	-9.66909	1.85764e-17	1.32915e-15	29.1088	-0.238181
LRP2BP	-2.14179	1.80958	-8.15786	1.32483e-13	3.7917e-12	20.3835	-0.237878
C21orf128	-1.5945	0.62615	-9.19592	3.12147e-16	1.66058e-14	26.3316	-0.237515
MAP1LC3B2	-1.51703	0.230126	-8.67714	6.60025e-15	2.46143e-13	23.3304	-0.237205
COCH	-1.57432	-0.221194	-7.64662	2.37819e-12	5.22724e-11	17.5501	-0.236564
KRTAP12-3	-1.59962	-0.29174	-7.63216	2.57784e-12	5.59845e-11	17.471	-0.236532
SNORA1	-1.58734	0.921237	-14.2014	1.83917e-29	1.7869e-26	56.3441	-0.236528
C2orf61	-1.64381	1.03186	-10.5531	8.87769e-20	9.75489e-18	34.3721	-0.2363
SLC7A5P1	-1.4816	-0.329263	-11.457	3.54681e-22	6.82022e-20	39.8147	-0.236183
TRAF1	-1.56125	-0.447252	-8.01904	2.92205e-13	7.76131e-12	19.6069	-0.235927
RASGRF2	-2.81453	-3.11551	-9.92958	3.87957e-18	3.07958e-16	30.6511	-0.23589
CNTNAP1	-1.52666	0.57199	-10.2237	6.56108e-19	6.17947e-17	32.4015	-0.235767
GFAP	-1.62929	1.07693	-12.3195	1.78781e-24	5.32305e-22	45.0289	-0.235459
EGOT	-1.58897	0.125891	-7.76229	1.24519e-12	2.87687e-11	18.1846	-0.235385
STYK1	-1.65695	0.873349	-7.40509	9.06606e-12	1.78803e-10	16.2386	-0.23532
C8orf47	-1.58882	-0.52211	-7.99724	3.30707e-13	8.64114e-12	19.4854	-0.234747
NBLA00301	-2.3862	-2.5386	-11.196	1.7543e-21	2.94403e-19	38.2391	-0.234652
SLC2A2	-1.77624	-0.378591	-6.94551	1.09785e-10	1.73216e-09	13.7977	-0.23451
C2orf88	-1.98453	-2.0575	-9.04855	7.46349e-16	3.68385e-14	25.4739	-0.234495
CXCL1	-2.09395	-2.1778	-8.84394	2.4879e-15	1.04855e-13	24.2897	-0.234269
PLCH1	-1.48574	-0.313462	-10.7807	2.21937e-20	2.82549e-18	35.7382	-0.23392
SLC16A12	-1.51851	-0.730746	-9.06818	6.64691e-16	3.30733e-14	25.5879	-0.233586
S100A9	-1.47215	0.0755067	-11.0328	4.76044e-21	7.2031e-19	37.2553	-0.23298
B3GNT5	-1.5239	0.19311	-7.84051	8.02187e-13	1.93573e-11	18.6159	-0.232945
FKBP1A	-1.50617	-0.648532	-9.00764	9.50054e-16	4.47398e-14	25.2366	-0.232341
LIF	-1.68234	-1.32147	-10.5658	8.21595e-20	9.13653e-18	34.4484	-0.232045
VKORC1	-1.75069	1.42559	-7.81948	9.02995e-13	2.14258e-11	18.4998	-0.231914
TIMP2	-1.92314	-1.67468	-8.75828	4.10895e-15	1.62771e-13	23.7964	-0.23144
CENPV	-1.65577	-1.21559	-10.0167	2.2933e-18	1.94194e-16	31.1689	-0.231067
NPY	-1.6859	-0.930807	-8.72297	5.05085e-15	1.93748e-13	23.5934	-0.230957
PLSCR4	-1.5223	0.428245	-9.02095	8.78379e-16	4.16835e-14	25.3137	-0.230099
GIMAP8	-1.52306	-0.635164	-9.2839	1.85184e-16	1.06828e-14	26.8454	-0.229594
ACTR3C	-1.54624	0.711302	-8.88572	1.94684e-15	8.49616e-14	24.5309	-0.229352
LEFTY2	-1.43323	0.205691	-11.543	2.09336e-22	4.38836e-20	40.3344	-0.228679
FABP5	-1.50481	-0.280299	-8.1564	1.33595e-13	3.80674e-12	20.3753	-0.228032
GPX7	-1.72281	-1.51424	-9.94163	3.60782e-18	2.92106e-16	30.7226	-0.228021
C10orf81	-1.71494	1.0522	-9.56503	3.4645e-17	2.3172e-15	28.4952	-0.227874
TRIM22	-1.60425	1.05045	-9.92927	3.887e-18	3.07958e-16	30.6492	-0.227272
KRTDAP	-1.62962	1.04211	-12.3307	1.66928e-24	5.05163e-22	45.0965	-0.22709
SRPRB	-1.46435	-0.489814	-9.10719	5.2783e-16	2.6991e-14	25.8147	-0.226815
GRIA4	-1.85074	-1.42555	-8.26747	7.07025e-14	2.13263e-12	21.0002	-0.22675
SOX21	-2.18113	-2.46188	-10.3533	2.9892e-19	2.99895e-17	33.176	-0.226151
ANK1	-1.59561	-1.30497	-12.1752	4.33125e-24	1.26913e-21	44.1568	-0.225983
DMRTA2	-2.34633	-2.36742	-10.9261	9.13222e-21	1.25807e-18	36.6132	-0.225553
METTL11A	-1.6138	-1.27822	-8.67525	6.67313e-15	2.47361e-13	23.3196	-0.225326
TMPRSS5	-1.76438	1.68696	-9.85436	6.10325e-18	4.67494e-16	30.2049	-0.224356
NRIP2	-1.53441	0.0449522	-6.45347	1.45557e-09	1.80335e-08	11.2739	-0.224322
DYDC1	-1.48635	-0.739931	-8.99126	1.04635e-15	4.86542e-14	25.1416	-0.223877
FLJ43390	-1.55229	-0.633385	-6.94211	1.11794e-10	1.75935e-09	13.78	-0.223748
KRR1	-1.7946	-2.3372	-6.99775	8.29906e-11	1.34492e-09	14.0713	-0.223571
NAGS	-1.48052	-0.510224	-8.00004	3.25495e-13	8.55931e-12	19.501	-0.223315
PKIA	-1.58545	-0.489269	-6.74043	3.26089e-10	4.62335e-09	12.7339	-0.223098
IKZF1	-2.06185	-2.51703	-8.90926	1.69535e-15	7.50509e-14	24.6669	-0.222753
HIST4H4	-1.65355	-1.12838	-7.70811	1.68686e-12	3.80677e-11	17.8869	-0.222554
CST9L	-1.60918	1.22465	-6.94462	1.1031e-10	1.73895e-09	13.7931	-0.222392
LAMA4	-1.64178	1.46825	-8.71486	5.29604e-15	2.01993e-13	23.5468	-0.222328
B3GAT2	-1.63819	-1.44048	-11.4511	3.678e-22	6.99958e-20	39.7789	-0.22221
PSORS1C1	-1.42462	0.334542	-8.02284	2.85968e-13	7.61755e-12	19.6281	-0.222079
SLC10A4	-1.5348	1.04986	-8.70262	5.68823e-15	2.15174e-13	23.4766	-0.221317
ABO	-1.63719	-1.12601	-8.2024	1.02683e-13	3.00877e-12	20.6337	-0.221016
TMEM90A	-1.64384	-1.47427	-7.63818	2.49274e-12	5.43283e-11	17.504	-0.220877
RGS7	-2.16164	-2.33872	-10.418	2.01819e-19	2.09302e-17	33.563	-0.220826
RPS15A	-1.87576	0.524251	-5.73163	5.36071e-08	4.88926e-07	7.76561	-0.220661
ZBTB11	-1.4796	0.660611	-8.53145	1.54045e-14	5.41652e-13	22.4973	-0.220472
EIF3G	-1.45176	-0.0728555	-7.80973	9.53885e-13	2.25175e-11	18.446	-0.220254
CLDN11	-1.57591	-1.05179	-7.81572	9.2229e-13	2.18555e-11	18.479	-0.219671
FANCG	-1.69086	1.28425	-6.24304	4.26668e-09	4.82912e-08	10.2258	-0.218714
CCDC86	-1.47604	0.885305	-7.86754	6.88819e-13	1.69316e-11	18.7654	-0.218546
DDX26B	-1.48404	-0.74469	-7.72988	1.49331e-12	3.4244e-11	18.0064	-0.2177
USP44	-1.71522	-0.987374	-6.31407	2.97415e-09	3.44434e-08	10.5773	-0.217261
FMN2	-2.33337	-2.6954	-8.08188	2.04381e-13	5.57294e-12	19.9578	-0.217072
CH25H	-2.44868	-3.03778	-10.9583	7.50341e-21	1.06548e-18	36.8068	-0.217042
WBSCR17	-1.96321	-1.75176	-6.74377	3.204e-10	4.55669e-09	12.7511	-0.217023
GFPT1	-1.82867	2.01152	-9.55913	3.58888e-17	2.38312e-15	28.4605	-0.216729
GPR83	-1.56673	-1.28031	-8.52491	1.60002e-14	5.59402e-13	22.46	-0.216687
SLC6A15	-1.46581	-1.16983	-9.22083	2.69293e-16	1.47951e-14	26.4769	-0.216081
PLEKHG1	-1.89194	-2.10882	-11.4137	4.62542e-22	8.23834e-20	39.553	-0.216076
MCAM	-1.3805	-0.673646	-11.4131	4.64132e-22	8.23834e-20	39.5496	-0.215887
ST6GAL2	-2.01077	-2.58476	-8.02044	2.89898e-13	7.71113e-12	19.6147	-0.21526
FAM126A	-2.0369	-3.33349	-6.18146	5.82358e-09	6.42578e-08	9.92292	-0.214055
RGR	-1.4062	0.486398	-8.35991	4.15406e-14	1.32442e-12	21.5226	-0.213329
GLRX	-1.54484	-0.60678	-5.86791	2.76398e-08	2.67416e-07	8.4086	-0.213255
PCOLCE2	-1.75455	-1.91601	-9.60588	2.713e-17	1.86873e-15	28.7359	-0.213089
PPP1R14C	-2.42481	-3.03245	-12.5494	4.36467e-25	1.57984e-22	46.4186	-0.212764
C1QA	-1.41127	0.759291	-8.60041	1.03194e-14	3.70614e-13	22.8911	-0.212534
SDAD1	-2.07446	2.44985	-9.26748	2.04165e-16	1.15966e-14	26.7494	-0.212521
IRAK3	-1.65837	-1.51067	-9.02985	8.33456e-16	3.98591e-14	25.3654	-0.212415
FAM118A	-1.57788	1.43486	-10.8054	1.9089e-20	2.46422e-18	35.8867	-0.211939
GABRP	-1.42608	0.881869	-10.8707	1.28153e-20	1.71428e-18	36.2793	-0.211843
NOM1	-1.3585	-0.297679	-7.36127	1.15352e-11	2.22276e-10	16.0027	-0.211044
TEX19	-1.42493	0.910605	-9.44563	7.0703e-17	4.40938e-15	27.793	-0.210989
PCMT1	-1.45351	0.518247	-7.40149	9.24775e-12	1.81417e-10	16.2192	-0.210775
SNCA	-2.33583	-3.01436	-9.83583	6.82335e-18	5.20492e-16	30.095	-0.210751
FOXG1	-1.68172	-1.25863	-8.75744	4.12917e-15	1.63221e-13	23.7915	-0.210718
ST6GALNAC5	-1.59602	1.30891	-8.64411	8.00146e-15	2.93652e-13	23.1412	-0.210334
ASTN2	-1.466	-1.12922	-10.3854	2.46029e-19	2.51335e-17	33.3678	-0.210194
ROPN1	-1.40031	-0.81196	-10.48	1.38463e-19	1.48606e-17	33.9342	-0.210166
ZNF454	-1.62	-1.51665	-8.92089	1.58332e-15	7.11145e-14	24.7342	-0.210014
KCNH7	-1.79268	-1.93687	-10.1564	9.85788e-19	8.8769e-17	32.0005	-0.209745
KIAA1755	-1.93493	-2.21919	-6.90828	1.33925e-10	2.06884e-09	13.6034	-0.209536
PLAU	-1.31685	0.174799	-9.22907	2.56446e-16	1.42162e-14	26.525	-0.20926
GEMIN6	-1.90386	2.34821	-7.01457	7.58259e-11	1.23762e-09	14.1596	-0.209108
GALNT13	-2.16893	-2.61872	-8.20595	1.00613e-13	2.96222e-12	20.6537	-0.208968
VCAN	-1.77118	-1.56989	-7.50384	5.25722e-12	1.08434e-10	16.7725	-0.208503
ASB8	-1.28821	-0.413638	-10.2661	5.07284e-19	4.90286e-17	32.6549	-0.208473
HAMP	-1.33655	0.235861	-8.22468	9.0377e-14	2.67794e-12	20.759	-0.20836
CRHR1	-1.60885	-1.81108	-9.68134	1.7261e-17	1.23984e-15	29.1812	-0.208238
STK33	-2.30628	-2.76165	-9.04194	7.76037e-16	3.77985e-14	25.4356	-0.207597
C6orf15	-1.34294	0.654342	-7.40564	9.0388e-12	1.78456e-10	16.2415	-0.207399
SOX7	-1.88997	-2.44321	-8.46482	2.26632e-14	7.71888e-13	22.1179	-0.207317
COL19A1	-1.45566	-0.84717	-7.22538	2.42463e-11	4.35396e-10	15.2753	-0.207304
TOX	-1.6487	-1.36735	-7.96872	3.8876e-13	9.98125e-12	19.3267	-0.207231
LMOD1	-1.6383	-1.20947	-5.55944	1.22189e-07	1.03469e-06	6.96696	-0.207169
SNORA18	-1.85195	2.02164	-11.4395	3.94736e-22	7.43554e-20	39.7092	-0.20668
HCRTR1	-1.29227	0.133928	-9.22445	2.63568e-16	1.45238e-14	26.498	-0.206662
CASP2	-1.33235	0.413022	-8.34632	4.49241e-14	1.42247e-12	21.4456	-0.206544
TACC2	-1.38336	-0.0723888	-6.73973	3.27295e-10	4.63689e-09	12.7303	-0.206054
EPHX4	-1.67552	1.9605	-8.24835	7.89052e-14	2.35694e-12	20.8924	-0.20575
FABP3	-1.63971	-1.93982	-6.67483	4.6039e-10	6.34712e-09	12.3971	-0.205543
ARHGAP10	-2.04212	-2.38118	-11.6703	9.59002e-23	2.13291e-20	41.1038	-0.205127
PSTK	-1.68046	1.75569	-8.00889	3.09543e-13	8.18648e-12	19.5503	-0.204935
NCRNA00203	-1.33269	0.555621	-7.59812	3.11572e-12	6.67242e-11	17.2853	-0.204884
MIR623	-1.30021	0.304714	-8.40021	3.29234e-14	1.08529e-12	21.751	-0.204667
WSB1	-1.48649	1.36407	-6.36003	2.35204e-09	2.78146e-08	10.806	-0.204617
FGF2	-1.32977	0.425491	-7.17601	3.1711e-11	5.53294e-10	15.0126	-0.204446
NYNRIN	-1.50219	1.2845	-9.52665	4.35836e-17	2.83294e-15	28.2693	-0.204142
NRN1	-2.16688	-2.76045	-11.5552	1.9432e-22	4.12316e-20	40.4077	-0.204098
ZIC1	-1.44806	-0.351143	-6.28791	3.39768e-09	3.89331e-08	10.4476	-0.20383
NCRNA00092	-1.53616	-1.65098	-10.9675	7.09134e-21	1.0227e-18	36.8625	-0.203752
C19orf59	-1.69683	-1.75362	-10.5942	6.91266e-20	7.92595e-18	34.6186	-0.203348
ATG4C	-1.49382	-1.5871	-6.15624	6.6116e-09	7.20911e-08	9.79938	-0.203332
ST8SIA5	-1.81539	-1.98426	-8.33804	4.71181e-14	1.4843e-12	21.3988	-0.203327
C15orf26	-1.55212	-0.850399	-5.54046	1.33678e-07	1.12321e-06	6.87993	-0.203066
SLC22A3	-1.24749	0.00772929	-8.72512	4.98785e-15	1.91824e-13	23.6058	-0.202763
LOC400891	-1.39369	0.911466	-7.30281	1.58908e-11	2.96908e-10	15.6889	-0.20254
ALDH5A1	-1.37331	-0.62635	-8.20134	1.03305e-13	3.02221e-12	20.6277	-0.202072
RIMBP3C	-1.47891	1.22803	-9.90708	4.44317e-18	3.49025e-16	30.5175	-0.202072
RIMBP3B	-1.47891	1.22803	-9.90708	4.44317e-18	3.49025e-16	30.5175	-0.202072
PDCD1	-1.36898	-0.822598	-7.48511	5.83098e-12	1.18939e-10	16.671	-0.201967
MGST1	-1.52516	1.21646	-8.29072	6.18627e-14	1.89384e-12	21.1314	-0.201776
MED9	-1.3311	0.680007	-12.9812	3.10147e-26	1.59036e-23	49.0245	-0.201657
NR2E1	-1.79759	-1.94377	-9.16648	3.71638e-16	1.93798e-14	26.1599	-0.201327
LCTL	-1.30059	0.542694	-7.66955	2.09254e-12	4.654e-11	17.6755	-0.201058
NAV3	-1.7371	-2.05261	-7.23051	2.35785e-11	4.2589e-10	15.3026	-0.20103
FGF8	-1.91246	-2.05427	-10.9808	6.5388e-21	9.50443e-19	36.9424	-0.200591
PLEKHM3	-1.43043	-1.26108	-9.25653	2.17882e-16	1.23e-14	26.6854	-0.200569
OSM	-1.28604	0.309184	-8.06063	2.30674e-13	6.26212e-12	19.839	-0.200501
CSF2RB	-1.29627	0.790245	-9.01394	9.1543e-16	4.32195e-14	25.2731	-0.200328
CORO6	-1.60283	-2.24431	-7.69694	1.79562e-12	4.04235e-11	17.8256	-0.200226
AMTN	1.60693	1.68645	8.18171	1.1559e-13	3.34976e-12	20.5174	0.200188
TLR7	1.33723	0.437635	7.84358	7.88425e-13	1.90502e-11	18.6329	0.200227
ZNF485	1.21814	-0.182518	12.9185	4.55279e-26	2.15499e-23	48.6462	0.200544
PIK3C2A	2.0884	2.76199	12.8736	5.99044e-26	2.69716e-23	48.3758	0.20109
SLC45A4	1.74457	1.97032	13.4379	1.90511e-27	1.35263e-24	51.7734	0.203104
KHDC1L	1.62778	1.69213	9.33466	1.36943e-16	8.12853e-15	27.1424	0.203879
CHRM5	1.29744	0.606834	8.81567	2.93634e-15	1.20455e-13	24.1268	0.204551
COL28A1	1.85739	2.03245	7.50141	5.32825e-12	1.09639e-10	16.7594	0.204658
DNAH5	1.36029	0.0107947	7.1465	3.72142e-11	6.43837e-10	14.8559	0.20691
MT1DP	1.73979	-1.79685	6.08514	9.44161e-09	9.99381e-08	9.45268	0.207979
CXCR6	1.52845	1.33665	12.7872	1.01677e-25	4.26582e-23	47.8544	0.207994
KCNK15	1.71528	-1.64295	11.05	4.28385e-21	6.53552e-19	37.3592	0.208189
FCRL1	1.57088	1.18382	5.56333	1.19957e-07	1.01952e-06	6.98481	0.208189
CCDC80	1.41762	0.705639	8.78684	3.47657e-15	1.3982e-13	23.9607	0.211585
SBK2	1.30733	-0.123671	11.4595	3.49303e-22	6.78751e-20	39.8297	0.211886
NHLRC4	1.32576	-0.133063	9.96169	3.19671e-18	2.63444e-16	30.8417	0.211931
C7orf16	1.40562	0.471054	7.51974	4.81409e-12	1.0019e-10	16.8588	0.213225
NAT8	1.41901	-0.654438	9.51696	4.61822e-17	2.99131e-15	28.2123	0.213718
DSC1	1.31414	-0.0699227	10.5793	7.57186e-20	8.62818e-18	34.5289	0.214375
C10orf82	1.56966	-0.41805	6.86083	1.72419e-10	2.60463e-09	13.3565	0.214744
KATNAL2	1.60508	-1.39393	7.34036	1.29372e-11	2.46207e-10	15.8903	0.216985
TIGIT	1.59542	1.37324	10.3453	3.13905e-19	3.11542e-17	33.1278	0.217377
HTRA4	1.55485	1.21193	10.4323	1.85077e-19	1.94121e-17	33.6483	0.217855
LOC642587	1.52881	0.539667	6.99305	8.51067e-11	1.37331e-09	14.0467	0.218028
OR1M1	1.73357	1.63641	8.26894	7.01092e-14	2.11952e-12	21.0084	0.218561
TRIM62	1.40925	0.366197	9.0051	9.64384e-16	4.51841e-14	25.2218	0.219468
TNS1	1.81179	1.73347	12.5139	5.42822e-25	1.92702e-22	46.2037	0.219636
LPO	1.71604	1.528	9.50768	4.88152e-17	3.13981e-15	28.1577	0.219833
STAR	1.45528	0.928521	12.4166	9.8565e-25	3.13709e-22	45.6158	0.220364
TSPAN8	1.48045	0.677776	8.02783	2.77974e-13	7.42606e-12	19.6559	0.221325
TMEM200C	1.6614	1.65305	9.62858	2.36819e-17	1.65594e-15	28.8698	0.221372
FETUB	1.72395	1.63911	8.67539	6.66798e-15	2.47361e-13	23.3204	0.221395
FMO2	1.57682	1.1124	8.86042	2.25862e-15	9.62913e-14	24.3848	0.221798
CUBN	1.71835	1.73531	7.82361	8.82238e-13	2.10687e-11	18.5226	0.224282
CDC14C	1.46717	0.368477	7.60642	2.97519e-12	6.37886e-11	17.3305	0.225716
MIR1249	1.45435	0.20715	9.80792	8.07055e-18	6.08091e-16	29.9297	0.225863
TDRD1	1.50139	0.42191	8.28275	6.47634e-14	1.97936e-12	21.0863	0.22833
SCN2A	1.53296	0.6672	8.93004	1.50043e-15	6.7721e-14	24.7871	0.230192
SIAH3	1.75334	1.44504	9.24285	2.36312e-16	1.32192e-14	26.6055	0.233017
ATP8B1	1.48523	0.607585	9.8872	5.0084e-18	3.90105e-16	30.3996	0.233122
IGFALS	1.70926	1.4846	12.4927	6.17983e-25	2.08238e-22	46.0759	0.233938
SLC5A12	1.69175	1.28458	7.39925	9.36201e-12	1.83269e-10	16.2071	0.23583
PPEF1	1.63196	0.835306	8.87934	2.02124e-15	8.76724e-14	24.494	0.236058
TGIF2LY	1.7857	1.22931	9.62	2.49306e-17	1.73014e-15	28.8192	0.236463
AGR3	1.87961	1.90462	10.9648	7.20989e-21	1.03174e-18	36.8462	0.238861
MNAT1	1.83365	1.47008	12.5751	3.73043e-25	1.40538e-22	46.5733	0.243676
PCDHB11	1.67643	-0.748506	8.64136	8.1307e-15	2.97803e-13	23.1254	0.245453
FBP1	1.63165	0.700973	9.40433	9.04433e-17	5.52842e-15	27.5507	0.246649
C11orf83	1.9328	1.4895	10.6348	5.40073e-20	6.30997e-18	34.8618	0.246742
TSFM	1.69645	1.08266	13.6108	6.64084e-28	5.10791e-25	52.8116	0.247727
APOBEC3D	1.82843	1.4465	8.74983	4.31705e-15	1.69199e-13	23.7478	0.250555
TCAP	1.59244	-0.145928	12.0283	1.06714e-23	2.81419e-21	43.268	0.251539
SLC22A2	2.28874	2.14486	9.47313	6.00022e-17	3.78035e-15	27.9546	0.252013
TOMM34	2.0868	1.90146	12.6399	2.50708e-25	1.01666e-22	46.965	0.254258
FAM196B	1.78655	0.579948	7.78468	1.09816e-12	2.55959e-11	18.3078	0.257544
METTL11B	1.90524	1.43515	10.8189	1.75785e-20	2.30141e-18	35.9679	0.257585
TSHZ2	1.97744	1.40184	8.51113	1.73306e-14	6.02492e-13	22.3815	0.259478
TTC36	1.92555	1.31697	11.8953	2.41252e-23	5.70963e-21	42.464	0.259686
KRT4	1.89869	1.30257	11.9536	1.68733e-23	4.15308e-21	42.8164	0.260136
GOSR1	1.66402	-0.321808	12.5032	5.79684e-25	2.01905e-22	46.1389	0.260149
LEMD1	1.64329	0.315225	12.3475	1.50563e-24	4.63232e-22	45.1982	0.260164
KCNJ16	1.79996	1.00552	9.04688	7.53753e-16	3.71048e-14	25.4642	0.261635
ANKRD45	1.95138	1.28442	9.9464	3.50557e-18	2.8634e-16	30.7509	0.265037
MIR1280	1.9074	1.32499	16.1111	2.03543e-34	5.36773e-31	67.5723	0.265881
F2	1.89294	1.08326	13.3119	4.1105e-27	2.52933e-24	51.0157	0.267235
PIGS	1.70258	-0.184546	13.0217	2.42106e-26	1.3145e-23	49.2685	0.269787
OCLN	1.77933	0.0492359	9.98585	2.76325e-18	2.31862e-16	30.9853	0.271064
NINJ2	1.76542	0.121104	9.49097	5.39368e-17	3.43335e-15	28.0595	0.271372
LOC400804	1.78259	0.375866	8.84219	2.51357e-15	1.05696e-13	24.2796	0.271928
TGIF2LX	1.89441	0.503668	8.79363	3.34106e-15	1.35254e-13	23.9998	0.272017
CCDC129	1.94278	0.952101	8.39437	3.40525e-14	1.12052e-12	21.7178	0.273573
MIR645	2.10936	1.59415	11.1689	2.07039e-21	3.44319e-19	38.0758	0.276643
C21orf130	1.84909	0.441956	10.3659	2.77004e-19	2.80962e-17	33.251	0.27688
EDAR	1.88458	0.899926	11.4323	4.12674e-22	7.47795e-20	39.6654	0.277493
FGG	1.82275	0.126248	10.2279	6.39415e-19	6.05313e-17	32.4269	0.279041
ZNF366	1.94029	1.02172	12.1436	5.25805e-24	1.51662e-21	43.9656	0.279313
LOC728640	1.94654	0.877	10.682	4.04969e-20	4.85436e-18	35.1455	0.280989
SERPINB12	1.88841	0.664083	11.1306	2.61673e-21	4.20042e-19	37.845	0.282541
LSM2	2.04526	1.35914	14.5694	1.99233e-30	2.62703e-27	58.5325	0.283585
ZNF80	2.07591	1.1408	11.3763	5.81606e-22	1.02252e-19	39.3272	0.286909
C8orf44	1.95494	0.685972	11.0193	5.16981e-21	7.75892e-19	37.174	0.289349
MIR211	2.21196	0.648115	9.28604	1.82849e-16	1.05811e-14	26.8579	0.295504
LOC285501	2.0634	0.883915	11.8817	2.62234e-23	6.05105e-21	42.3818	0.296665
P2RX7	2.37518	1.76255	12.8146	8.59875e-26	3.69146e-23	48.0196	0.303782
LOC145837	2.0431	0.546506	13.3815	2.68701e-27	1.71042e-24	51.4346	0.311278
RPH3AL	2.62596	1.91967	14.5388	2.39556e-30	2.94814e-27	58.351	0.312435
BLID	2.1339	0.275495	10.0785	1.57916e-18	1.3686e-16	31.5363	0.313583
FABP9	2.1915	0.39358	10.2111	7.08149e-19	6.53621e-17	32.3263	0.314646
EPPK1	2.86287	1.84261	10.7386	2.8684e-20	3.57775e-18	35.4854	0.320224
ITGB6	2.62152	1.60542	15.0742	9.60199e-32	1.50797e-28	61.5172	0.326977
C15orf21	2.17302	0.839228	16.9758	1.30243e-36	8.01426e-33	72.5357	0.327066
MIR563	2.37557	1.23559	12.971	3.30197e-26	1.64742e-23	48.9627	0.329752
THRSP	2.38679	0.317275	9.98053	2.85331e-18	2.38335e-16	30.9537	0.338399
GPR160	3.02449	2.00167	15.0708	9.8026e-32	1.50797e-28	61.4969	0.34071
ABCC11	2.39263	1.01547	15.8148	1.16989e-33	2.69952e-30	65.853	0.342507
ZP4	2.4005	0.389163	10.7071	3.47646e-20	4.27836e-18	35.2959	0.348175
EVI2A	2.74135	1.25626	12.4584	7.62794e-25	2.47038e-22	45.8684	0.354272
PRR18	2.69993	0.918531	12.0253	1.08674e-23	2.82552e-21	43.2501	0.367859
TFF1	2.90507	1.41726	16.225	1.04155e-34	3.84542e-31	68.2309	0.375493
SLC26A1	2.94726	1.46256	19.3573	1.8427e-42	3.40163e-38	85.7403	0.38
PA2G4P4	2.80531	0.89194	14.7148	8.29924e-31	1.17849e-27	59.3945	0.392434
LOC727677	3.63235	2.21311	18.9825	1.467e-41	1.35404e-37	83.7094	0.409916
LOC100130331	3.43188	1.47953	12.0331	1.03592e-23	2.77147e-21	43.2973	0.421906
SEPT12	5.0878	2.0326	16.7176	5.8378e-36	2.69415e-32	71.0623	0.514267

## Sheet: Table S2B
Table S2B. DMGs harboring DMRs in TSS200 between TNBC and TPBC.
geneName	logFC	AveExpr	t	P.Value	adj.P.Val	B	delta.of.beta
TRIM67	-4.32153	-2.46063	-14.3426	8.55759e-30	1.41987e-26	57.0834	-0.417031
ADCY4	-3.61547	-1.46728	-10.7872	2.22713e-20	3.29934e-18	35.7392	-0.404699
HIST1H1A	-3.08457	-1.40938	-13.811	2.13075e-28	2.07962e-25	53.9205	-0.403679
LHX1	-4.00121	-2.56087	-10.8957	1.1499e-20	1.79991e-18	36.3902	-0.399948
TM4SF18	-2.76138	0.471797	-12.6459	2.58094e-25	1.47666e-22	46.9319	-0.386759
VWC2	-3.94926	-2.54567	-11.2831	1.08068e-21	2.00435e-19	38.7189	-0.381371
DNM3	-4.0461	-2.62647	-17.2584	2.90605e-37	2.41086e-33	73.9749	-0.380981
SOSTDC1	-2.63447	-0.125402	-11.775	5.33166e-23	1.34489e-20	41.6824	-0.379903
ADAMTS12	-3.41266	-1.84649	-10.9191	9.96629e-21	1.57486e-18	36.5311	-0.378077
FNDC1	-3.91699	-2.43871	-13.1222	1.4071e-26	1.01507e-23	49.7962	-0.37516
TMEM155	-4.04172	-2.61837	-14.1968	2.06323e-29	2.85276e-26	56.2177	-0.374111
PROM1	-2.95548	-1.69883	-11.8966	2.53194e-23	7.12033e-21	42.4158	-0.361092
FABP7	-2.42247	0.340484	-14.3086	1.05064e-29	1.58475e-26	56.8816	-0.358584
IGF2BP3	-3.10496	-2.13524	-12.4841	6.94354e-25	3.60022e-22	45.9574	-0.348038
SLC22A16	-2.8453	-0.405218	-7.10816	4.63633e-11	1.10526e-09	14.6587	-0.346369
TMEM90A	-3.21504	-1.87014	-9.52858	4.44134e-17	3.47598e-15	28.2604	-0.346212
BPI	-2.38811	-0.505232	-12.4723	7.46125e-25	3.75142e-22	45.8866	-0.344499
C8orf47	-3.07876	-2.11224	-11.9223	2.1626e-23	6.18652e-21	42.5711	-0.340904
ANGPTL2	-2.44278	-0.577289	-10.9539	8.06454e-21	1.28661e-18	36.7396	-0.338877
NRN1	-3.4536	-2.21995	-13.315	4.34369e-27	3.27593e-24	50.9533	-0.337243
CYTL1	-2.52602	-0.884889	-11.4598	3.66702e-22	7.70168e-20	39.7833	-0.334544
CHI3L1	-2.45807	-1.23389	-12.2735	2.51983e-24	1.07203e-21	44.6881	-0.333938
C1orf162	-2.45346	-0.0291795	-8.87429	2.13406e-15	1.20436e-13	24.4528	-0.332435
SCARA5	-2.60208	-1.76917	-14.0665	4.53449e-29	5.01575e-26	55.4431	-0.331659
IL1B	-2.33703	-0.523859	-10.4489	1.74033e-19	2.25591e-17	33.7149	-0.331445
SCGB3A1	-3.15557	-2.6824	-9.38369	1.05299e-16	7.73062e-15	27.4113	-0.327559
SPATA16	-2.82902	1.85242	-7.63244	2.61409e-12	8.09197e-11	17.4736	-0.318551
SFRP2	-2.68462	-1.53634	-11.5302	2.38455e-22	5.27527e-20	40.2071	-0.315443
C21orf7	-2.14802	0.569548	-11.2512	1.31348e-21	2.34337e-19	38.5267	-0.314883
GPRIN2	-2.0453	-0.286761	-13.8755	1.44106e-28	1.49438e-25	54.3054	-0.31477
BIN2	-2.21038	0.850259	-11.6853	9.23253e-23	2.18837e-20	41.1416	-0.31411
KCNH8	-3.54953	-2.77583	-10.7059	3.65224e-20	5.22397e-18	35.2522	-0.313291
SH3RF3	-3.32088	-3.49845	-10.7965	2.10463e-20	3.14595e-18	35.795	-0.312084
EDN3	-2.77126	-2.06821	-12.3798	1.3139e-24	6.34375e-22	45.3294	-0.311437
POU3F3	-2.57299	-1.57696	-9.67904	1.80667e-17	1.51396e-15	29.1454	-0.311286
PRR5L	-2.02894	0.271343	-12.0168	1.21276e-23	3.65856e-21	43.1407	-0.310471
SLC18A2	-2.80321	-1.9327	-7.18271	3.09723e-11	7.62452e-10	15.0532	-0.304478
TF	-2.07995	-0.730371	-10.8409	1.60602e-20	2.46733e-18	36.0612	-0.300613
DDR2	-2.14162	1.09251	-8.86691	2.22848e-15	1.24915e-13	24.4102	-0.300054
ZNF454	-2.39249	-1.60196	-12.2128	3.65238e-24	1.40931e-21	44.3226	-0.299483
HAAO	-2.99778	-2.72032	-11.8177	4.10429e-23	1.06404e-20	41.94	-0.298343
CSTA	-2.14398	-0.599533	-8.31474	5.49848e-14	2.41351e-12	21.2612	-0.293971
CD38	-2.09173	-0.62964	-9.82977	7.31616e-18	6.78155e-16	30.0349	-0.293494
STAC	-3.21719	-2.80348	-12.2253	3.3841e-24	1.33688e-21	44.3977	-0.29303
KIAA1751	-2.71816	-1.83951	-8.85832	2.34344e-15	1.30478e-13	24.3608	-0.292421
SFRP1	-2.73649	-2.66037	-10.5467	9.6112e-20	1.28604e-17	34.2995	-0.290367
ENPP2	-2.24204	-0.641415	-7.84352	8.02142e-13	2.77853e-11	18.6316	-0.289542
ADORA1	-2.08175	-1.07948	-12.2413	3.06783e-24	1.2415e-21	44.4943	-0.288742
SLC22A3	-3.16782	-2.74004	-8.25821	7.60589e-14	3.21112e-12	20.9427	-0.288353
DLEC1	-2.39144	-1.62482	-8.73907	4.70714e-15	2.51938e-13	23.6754	-0.288177
ACTN2	-2.67499	-1.78965	-9.0479	7.69086e-16	4.72618e-14	25.456	-0.287184
IL12RB1	-2.06011	-0.627594	-9.5912	3.05566e-17	2.40282e-15	28.6283	-0.286609
DOK5	-2.8828	-2.61213	-11.3044	9.48624e-22	1.78859e-19	38.8472	-0.285528
CORIN	-2.03328	-1.12437	-12.1692	4.76972e-24	1.69618e-21	44.0597	-0.285285
HOXD13	-3.03298	-2.59612	-8.34398	4.64775e-14	2.06191e-12	21.4262	-0.284295
HAS2	-2.43728	-2.01792	-12.5705	4.09166e-25	2.18996e-22	46.4782	-0.284006
EVX1	-2.08577	1.0015	-9.295	1.7835e-16	1.2486e-14	26.893	-0.283864
LGALS2	-1.89268	-0.160975	-9.52006	4.67326e-17	3.60645e-15	28.2104	-0.283677
KRTAP12-3	-1.87465	0.372496	-10.7143	3.47121e-20	5.00821e-18	35.3023	-0.283319
LOC100132215	-1.94974	-0.5264	-10.2692	5.17051e-19	6.12779e-17	32.6429	-0.282913
CST7	-1.96759	0.795136	-8.44657	2.5729e-14	1.20933e-12	22.0069	-0.282153
FAM124B	-1.91878	-0.295473	-8.95136	1.35745e-15	7.87509e-14	24.8974	-0.281355
ELANE	-1.88693	0.64276	-12.2793	2.4313e-24	1.06158e-21	44.7233	-0.279435
VWCE	-2.16987	-0.743603	-8.38199	3.73423e-14	1.69285e-12	21.6411	-0.278627
SLC35F1	-3.18122	-2.93438	-11.7722	5.42297e-23	1.34489e-20	41.6657	-0.278599
RGS7	-3.27454	-3.16977	-7.76133	1.27256e-12	4.18936e-11	18.1791	-0.277357
KSR1	-1.76239	-0.147359	-11.2614	1.23347e-21	2.22454e-19	38.5886	-0.27683
SYN2	-2.34498	-1.8719	-10.6872	4.0922e-20	5.80322e-18	35.1402	-0.276775
FMN2	-3.05979	-2.59226	-9.35131	1.27654e-16	9.26014e-15	27.2219	-0.2754
SLC10A4	-2.58971	-2.46577	-10.2573	5.55566e-19	6.49152e-17	32.5722	-0.275188
HES5	-3.1789	-3.51439	-8.95782	1.30688e-15	7.63513e-14	24.9348	-0.273879
TRIM15	-2.02902	-0.735868	-7.399	9.50793e-12	2.61185e-10	16.2089	-0.273599
HOXA10	-2.04362	-1.33213	-11.832	3.76057e-23	9.90403e-21	42.0262	-0.27312
NPY	-2.81151	-2.27612	-9.64118	2.26619e-17	1.83418e-15	28.9224	-0.272958
CST9L	-2.28288	1.67363	-8.97417	1.18714e-15	6.98475e-14	25.0292	-0.272401
SLIT2	-2.47415	-2.05889	-11.1366	2.64375e-21	4.47604e-19	37.8379	-0.271495
C21orf82	-2.01519	1.19717	-7.4759	6.22544e-12	1.79016e-10	16.6236	-0.271078
NR2E1	-2.57775	-2.21039	-10.6478	5.19963e-20	7.24978e-18	34.9044	-0.271044
CUGBP2	-2.85083	-2.7002	-11.1553	2.35841e-21	4.07612e-19	37.9503	-0.269843
RASAL3	-2.20763	-1.64228	-11.9496	1.83023e-23	5.32757e-21	42.7354	-0.269537
KIF19	-2.70224	-2.0895	-7.08155	5.35189e-11	1.25955e-09	14.5183	-0.269045
CPXM2	-1.76565	-0.0646638	-9.75534	1.14369e-17	1.00403e-15	29.5953	-0.269002
RIMS2	-2.6363	-2.9841	-7.56614	3.77847e-12	1.141e-10	17.1127	-0.2688
POU4F1	-2.94323	-2.50665	-9.92781	4.05802e-18	3.91392e-16	30.6149	-0.268509
CD96	-1.87289	-0.264971	-8.25416	7.78467e-14	3.27826e-12	20.9199	-0.2682
STK33	-3.479	-3.39574	-10.2498	5.81543e-19	6.74752e-17	32.5272	-0.267914
TAGLN	-1.72426	0.347809	-9.95832	3.37719e-18	3.33538e-16	30.7957	-0.267386
BANF2	-1.98038	0.768422	-7.88455	6.36646e-13	2.26193e-11	18.8582	-0.266488
SLAMF7	-1.85649	0.154437	-7.89637	5.95588e-13	2.12516e-11	18.9235	-0.266222
FGF2	-1.83813	0.275178	-7.41879	8.52771e-12	2.36213e-10	16.3155	-0.265514
SYTL3	-1.78828	-0.23194	-9.39966	9.57613e-17	7.06165e-15	27.5047	-0.264869
CPXM1	-2.33579	-1.26649	-7.85572	7.48899e-13	2.60498e-11	18.6989	-0.26478
PTPN22	-2.06688	-1.16797	-8.70324	5.80114e-15	3.04596e-13	23.4701	-0.264519
USP6NL	-1.88346	1.28802	-8.51165	1.76588e-14	8.56709e-13	22.3765	-0.263855
C10orf125	-1.77527	0.0974421	-8.28924	6.36562e-14	2.74334e-12	21.1175	-0.263048
MAB21L1	-1.91331	-1.21567	-7.80933	9.72138e-13	3.31206e-11	18.4431	-0.262367
C21orf128	-1.72944	0.388005	-10.3143	3.93541e-19	4.8012e-17	32.9116	-0.261888
NCRNA00092	-3.17078	-3.57338	-9.83824	6.95337e-18	6.48148e-16	30.085	-0.261684
LRRC17	-1.90972	0.806487	-7.43186	7.93564e-12	2.22369e-10	16.3859	-0.261601
SHISA3	-3.51207	-3.71844	-11.3632	6.62413e-22	1.27799e-19	39.2009	-0.261497
SFRP5	-2.54711	-2.40197	-7.95444	4.2903e-13	1.5714e-11	19.2452	-0.260557
C1S	-1.68928	0.0187653	-9.42914	8.0348e-17	5.97818e-15	27.6773	-0.260285
GPR84	-1.7748	0.748245	-8.04415	2.58019e-13	9.88694e-12	19.744	-0.259742
IRX1	-1.90787	-1.07698	-8.50864	1.79695e-14	8.69244e-13	22.3594	-0.259453
BCAN	-2.3262	-2.19263	-11.4154	4.81253e-22	9.62043e-20	39.5156	-0.259348
TLX1	-2.52698	-1.87957	-8.07877	2.11933e-13	8.23509e-12	19.9371	-0.258326
ITGA4	-1.86402	-0.715059	-9.0712	6.7037e-16	4.18149e-14	25.591	-0.258319
ADD2	-3.67246	-3.897	-11.8937	2.57678e-23	7.12564e-21	42.3985	-0.258081
CNTN2	-2.11779	-1.64274	-9.66371	1.98038e-17	1.63947e-15	29.0551	-0.257941
ZSWIM2	-2.38272	-2.17476	-8.38411	3.68885e-14	1.67686e-12	21.6531	-0.257882
TANK	-1.9229	-0.718753	-7.0516	6.28867e-11	1.45728e-09	14.3606	-0.257378
CCL5	-1.81138	-0.908648	-9.21562	2.85518e-16	1.90883e-14	26.4303	-0.257302
TLX1NB	-2.4715	-1.80851	-8.24683	8.11833e-14	3.38441e-12	20.8787	-0.257224
C19orf59	-1.78663	-0.966476	-10.4839	1.40783e-19	1.85387e-17	33.9237	-0.257119
KLHL14	-1.74547	0.243123	-7.77074	1.20721e-12	4.00599e-11	18.2308	-0.256022
TRIM71	-2.56131	-1.93022	-8.2879	6.41481e-14	2.75737e-12	21.1099	-0.255604
C8orf46	-1.79081	0.920894	-7.7635	1.25716e-12	4.15514e-11	18.1911	-0.254569
RNF145	-3.00402	-3.08549	-18.0098	3.9985e-39	6.63431e-35	78.1747	-0.254515
TACC1	-1.87787	1.2993	-8.13574	1.53205e-13	6.14004e-12	20.2555	-0.254335
ST6GALNAC3	-2.62666	-3.15309	-10.0517	1.92375e-18	2.02018e-16	31.3496	-0.25254
FLRT2	-2.45208	-2.13453	-10.8925	1.17224e-20	1.81773e-18	36.3712	-0.25241
SIGLEC15	-1.76754	-0.911013	-11.2651	1.20615e-21	2.19917e-19	38.6107	-0.252306
MIR365-1	-1.9597	-1.55452	-8.35709	4.31002e-14	1.92754e-12	21.5003	-0.251676
CYYR1	-2.30708	-2.1765	-10.2466	5.9285e-19	6.82941e-17	32.5082	-0.251539
FGD4	-1.71794	0.102922	-7.26904	1.9367e-11	4.98197e-10	15.5126	-0.251537
NRIP2	-1.8233	-0.693049	-5.67203	7.18367e-08	9.28e-07	7.50312	-0.251046
RASGRF2	-2.64483	-2.90973	-9.26462	2.13563e-16	1.47031e-14	26.7158	-0.250262
THSD1	-1.69749	0.447531	-9.2417	2.44641e-16	1.65677e-14	26.5822	-0.250163
S100B	-1.86806	-1.31552	-11.5071	2.7473e-22	5.91991e-20	40.0677	-0.250083
SOX21	-2.14522	-1.72377	-9.03541	8.27833e-16	5.03129e-14	25.3836	-0.25007
SH3TC2	-1.60791	0.444924	-11.7566	5.96513e-23	1.4344e-20	41.5718	-0.250026
AKR1B1	-2.65634	-2.24489	-9.73528	1.28983e-17	1.11463e-15	29.477	-0.249034
C6orf123	-1.95666	-1.01759	-7.94213	4.59952e-13	1.67726e-11	19.177	-0.248706
FMO6P	-1.72206	-0.691586	-7.3386	1.32427e-11	3.51557e-10	15.8846	-0.248628
TMPRSS5	-1.97891	1.6846	-11.771	5.46207e-23	1.34489e-20	41.6586	-0.248048
HRNBP3	-1.90334	-1.25427	-7.91141	5.47136e-13	1.96922e-11	19.0067	-0.247973
IZUMO1	-2.13673	-1.4734	-8.01054	3.12239e-13	1.17475e-11	19.5569	-0.247671
CTPS	-1.84061	-1.44535	-10.1569	1.0198e-18	1.11557e-16	31.9743	-0.247162
KRTAP5-9	-1.62796	0.364262	-9.01143	9.53424e-16	5.7316e-14	25.2447	-0.246334
PLAC9	-1.62815	0.240706	-8.88062	2.05627e-15	1.16442e-13	24.4893	-0.245996
POMC	-2.13613	-1.88426	-9.77614	1.00953e-17	9.10337e-16	29.7181	-0.245963
PARVG	-1.65073	-0.780887	-10.8194	1.83e-20	2.76031e-18	35.9326	-0.245785
CDH5	-1.56354	-0.0635875	-11.0061	5.86474e-21	9.53997e-19	37.0532	-0.245592
PAX5	-2.06431	-1.82367	-10.7528	2.74496e-20	3.99512e-18	35.5334	-0.244836
IL23A	-1.56162	0.27904	-8.24801	8.06364e-14	3.37008e-12	20.8854	-0.244179
SLC7A5P1	-2.74175	-2.83734	-10.5949	7.17307e-20	9.75538e-18	34.5876	-0.243648
COL16A1	-1.69205	-0.675957	-7.95652	4.24002e-13	1.55643e-11	19.2568	-0.243526
MIR647	-1.53759	0.18152	-10.6671	4.62419e-20	6.50209e-18	35.0199	-0.243445
GRM6	-1.83833	-1.13386	-6.79722	2.44196e-10	5.17865e-09	13.035	-0.242954
ANO2	-1.65511	0.0239986	-8.40947	3.18715e-14	1.46485e-12	21.7967	-0.2429
NID1	-2.92484	-2.94642	-8.91666	1.66439e-15	9.58874e-14	24.6971	-0.2417
KCNJ2	-2.95508	-3.6668	-10.585	7.61975e-20	1.02786e-17	34.5281	-0.240754
TNFRSF10D	-2.04481	-1.34491	-7.75258	1.33649e-12	4.36471e-11	18.1311	-0.240558
SRD5A2	-1.87238	-1.56922	-7.91477	5.3686e-13	1.93643e-11	19.0253	-0.240067
LOC100270710	-1.5828	0.0860003	-8.53633	1.53061e-14	7.49141e-13	22.517	-0.239865
IRAK3	-2.25679	-2.13559	-8.90937	1.73718e-15	9.97347e-14	24.655	-0.239699
TTBK1	-2.12064	-0.588975	-4.44197	1.73487e-05	0.000135141	2.22123	-0.239483
MST1P9	-1.59084	0.705223	-10.8377	1.63744e-20	2.49251e-18	36.0421	-0.239349
CTSW	-1.80496	-0.717748	-6.86963	1.66367e-10	3.5713e-09	13.4099	-0.239039
TLX3	-1.94712	-1.52813	-9.26602	2.11798e-16	1.46423e-14	26.724	-0.238955
FBXO39	-2.19644	-2.03253	-7.94053	4.64127e-13	1.68508e-11	19.1681	-0.238926
C5orf39	-1.99916	-1.86058	-7.63261	2.61164e-12	8.09197e-11	17.4745	-0.238681
WNT2	-1.79459	-1.40752	-11.7695	5.51185e-23	1.34489e-20	41.6496	-0.238504
MIR129-2	-2.4881	-1.54709	-7.00784	7.95462e-11	1.81295e-09	14.1309	-0.238351
GRIK4	-1.61472	-0.653459	-9.45061	7.07048e-17	5.3083e-15	27.803	-0.238283
NFAM1	-1.58016	0.474361	-8.56874	1.2684e-14	6.33894e-13	22.7015	-0.237755
HOXA1	-2.87879	-3.10405	-12.0874	7.87078e-24	2.41837e-21	43.5665	-0.237736
SNORA18	-1.80773	-1.49416	-11.2396	1.40928e-21	2.48753e-19	38.4574	-0.236952
ST6GAL2	-2.45416	-2.91565	-8.28063	6.68811e-14	2.86742e-12	21.069	-0.236208
HAS2AS	-2.41361	-2.55532	-11.2113	1.67537e-21	2.92607e-19	38.2871	-0.236075
CCR10	-1.59812	0.537932	-7.42925	8.05067e-12	2.24464e-10	16.3718	-0.236034
GABRP	-1.7388	1.32183	-8.72281	5.17541e-15	2.75226e-13	23.5822	-0.235413
IFNGR2	-1.9634	-2.48923	-6.95904	1.03302e-10	2.30997e-09	13.8755	-0.234984
PRAP1	-1.50394	-0.341154	-9.9413	3.74144e-18	3.65165e-16	30.6949	-0.234942
NHEDC2	-1.86092	1.72947	-11.5622	1.96008e-22	4.39481e-20	40.4002	-0.234392
VCAN	-2.59421	-2.50154	-8.54971	1.41645e-14	6.97382e-13	22.5931	-0.233847
GIMAP8	-1.65709	-0.0888769	-7.23164	2.37426e-11	5.99843e-10	15.3133	-0.233265
DUOX1	-2.27624	-3.3961	-6.98479	9.00071e-11	2.03183e-09	14.0101	-0.231926
SNORA61	-1.59348	0.833062	-9.74681	1.20371e-17	1.05116e-15	29.5449	-0.230955
FOXG1	-1.9611	-1.45134	-7.36978	1.11626e-11	3.03126e-10	16.0519	-0.230822
DSG1	-1.60895	1.11441	-7.9826	3.65815e-13	1.35785e-11	19.4016	-0.230378
LOC285548	-3.07198	-3.66053	-12.5833	3.78481e-25	2.09325e-22	46.555	-0.22937
LRRC25	-1.50577	-0.125231	-8.75804	4.21347e-15	2.26246e-13	23.7842	-0.229051
MIR196B	-2.16433	-2.13146	-9.66158	2.00582e-17	1.64756e-15	29.0425	-0.228902
PPP1R16B	-2.12865	-1.80863	-8.09701	1.91039e-13	7.52901e-12	20.0389	-0.228873
HIF3A	-1.51006	-0.366555	-8.3885	3.59676e-14	1.63949e-12	21.6779	-0.228866
CR1L	-2.21893	-2.90545	-7.5427	4.30282e-12	1.28404e-10	16.9854	-0.228831
DGKI	-2.28133	-2.44369	-8.68483	6.45837e-15	3.36973e-13	23.3646	-0.22831
RELN	-2.80398	-3.17056	-10.1565	1.02198e-18	1.11557e-16	31.9722	-0.228178
GRIA4	-2.09185	-2.07871	-8.98575	1.10899e-15	6.57156e-14	25.0962	-0.227921
KCNE3	-1.62677	-0.435944	-7.35149	1.23398e-11	3.31298e-10	15.9537	-0.227715
RIPPLY2	-2.63057	-3.0514	-10.2867	4.65065e-19	5.56258e-17	32.7472	-0.226823
TSPAN11	-2.03114	-1.94696	-9.23408	2.5594e-16	1.72624e-14	26.5378	-0.226815
TTYH1	-2.96713	-3.30876	-9.7079	1.51989e-17	1.2935e-15	29.3155	-0.226738
DUSP27	-1.70117	1.4927	-9.50229	5.19568e-17	3.95443e-15	28.1061	-0.226641
ISL1	-2.15733	-2.28617	-8.50063	1.88223e-14	9.05218e-13	22.3139	-0.226506
MAP1LC3B2	-1.55835	-0.786713	-9.18323	3.45866e-16	2.25929e-14	26.2417	-0.226292
TMEM71	-1.51725	0.104769	-6.73799	3.33763e-10	6.92224e-09	12.73	-0.226102
L3MBTL4	-2.74245	-3.77878	-8.88828	1.96592e-15	1.12091e-13	24.5334	-0.22569
LOC145814	-1.59707	1.38393	-8.16191	1.31955e-13	5.327e-12	20.402	-0.225521
INA	-2.9489	-2.9279	-9.31575	1.57676e-16	1.11326e-14	27.0142	-0.225386
ZNF177	-1.79937	-0.503131	-6.37363	2.21283e-09	3.88521e-08	10.8852	-0.224962
UCHL1	-1.74971	-1.38372	-9.44278	7.40803e-17	5.53667e-15	27.7572	-0.224852
GABBR2	-2.4481	-3.22643	-9.92687	4.08094e-18	3.91392e-16	30.6094	-0.224669
CLIP4	-2.57182	-3.04868	-6.7308	3.46627e-10	7.1444e-09	12.6931	-0.224541
KIAA1614	-1.70869	-1.12747	-7.52822	4.66186e-12	1.37878e-10	16.9069	-0.224513
ZPBP	-1.44295	0.216264	-8.12636	1.61623e-13	6.46178e-12	20.203	-0.224088
GALNT13	-1.8204	-1.67661	-8.64431	8.17636e-15	4.15468e-13	23.1329	-0.223765
FAM78A	-1.83158	-2.20116	-9.04283	7.92406e-16	4.83368e-14	25.4266	-0.22354
THBS4	-1.52064	-0.731586	-7.21475	2.60271e-11	6.54305e-10	15.2234	-0.223171
KRTAP10-6	-1.66301	-0.914045	-5.84973	3.04065e-08	4.21475e-07	8.33695	-0.223141
GYPC	-1.95263	-1.86609	-9.04685	7.73878e-16	4.73808e-14	25.4499	-0.222825
ARMCX4	-1.54055	-1.26604	-7.75315	1.33229e-12	4.36001e-11	18.1342	-0.22214
PDCD1LG2	-1.88701	-1.43578	-7.0086	7.92265e-11	1.80815e-09	14.1348	-0.22181
PYY	-1.58451	-1.03978	-7.65894	2.2554e-12	7.08741e-11	17.6182	-0.221797
SLC2A9	-1.48202	0.79798	-8.47029	2.24332e-14	1.06957e-12	22.1415	-0.221428
CR1	-1.42788	0.0867388	-8.40264	3.31514e-14	1.51947e-12	21.758	-0.221186
C6orf15	-1.71621	1.64356	-11.4478	3.94729e-22	8.08561e-20	39.7108	-0.22071
DMRTA2	-2.297	-2.23059	-8.50693	1.81485e-14	8.75351e-13	22.3497	-0.220276
ANXA8L2	-1.51446	0.908022	-8.03266	2.75416e-13	1.0457e-11	19.68	-0.220253
GJA4	-2.70729	-2.56236	-8.76989	3.93173e-15	2.11803e-13	23.8523	-0.22019
ASRGL1	-1.39211	-0.356545	-9.20464	3.04705e-16	2.02227e-14	26.3663	-0.219681
CNTNAP2	-1.86456	-1.94481	-6.24271	4.3084e-09	7.13422e-08	10.2364	-0.219608
NPBWR1	-2.64769	-2.84733	-7.79325	1.064e-12	3.58819e-11	18.3546	-0.219095
C19orf41	-1.63091	-0.797046	-7.13581	3.9929e-11	9.6434e-10	14.8048	-0.218499
SPHKAP	-1.69685	-1.39582	-7.42897	8.06295e-12	2.24464e-10	16.3703	-0.21809
HFM1	-1.73147	-1.38305	-7.64264	2.46977e-12	7.73176e-11	17.5293	-0.21775
ACADL	-2.01311	-2.41331	-8.08917	1.99755e-13	7.82109e-12	19.9951	-0.217637
LAMP3	-2.04156	-2.82782	-9.31861	1.55028e-16	1.09924e-14	27.0308	-0.217011
ANKRD34B	-2.07012	-2.47249	-9.00707	9.78196e-16	5.85929e-14	25.2195	-0.216797
CHRNB1	-1.88053	-2.01723	-7.97054	3.91678e-13	1.44738e-11	19.3346	-0.216539
MLC1	-1.55736	-1.11078	-9.66323	1.9861e-17	1.63947e-15	29.0522	-0.216539
P2RY11	-1.36316	0.0174559	-9.82152	7.68794e-18	7.08657e-16	29.9861	-0.215951
LIME1	-1.47302	0.704621	-7.24398	2.22007e-11	5.66698e-10	15.379	-0.215497
ANGPT1	-1.51403	0.192563	-5.16581	7.61482e-07	7.93625e-06	5.22071	-0.215017
DUOXA1	-2.29848	-4.01604	-6.56643	8.18753e-10	1.55432e-08	11.8544	-0.214728
FAM150A	-2.24085	-2.64174	-8.68415	6.48376e-15	3.37237e-13	23.3607	-0.214465
CLEC11A	-1.52102	-0.751257	-5.98288	1.58079e-08	2.33558e-07	8.97219	-0.214416
CD28	-1.45072	0.0737122	-6.86838	1.67479e-10	3.58555e-09	13.4034	-0.213831
HCLS1	-1.43207	0.0742799	-7.19482	2.90015e-11	7.20348e-10	15.1175	-0.213547
OSM	-1.37561	0.0647517	-8.63597	8.58283e-15	4.34166e-13	23.0852	-0.213454
TCF15	-2.24547	-2.02162	-7.19756	2.85741e-11	7.11864e-10	15.1321	-0.21335
FES	-2.22406	-2.98223	-6.19057	5.60608e-09	8.96108e-08	9.98017	-0.213018
CRABP1	-2.03042	-2.50086	-8.44211	2.63997e-14	1.23736e-12	21.9816	-0.212935
ADAMTS2	-2.42878	-3.39678	-8.29145	6.28562e-14	2.71591e-12	21.1299	-0.21149
FERMT1	-1.36229	0.251762	-8.15927	1.33956e-13	5.39465e-12	20.3872	-0.210979
LTC4S	-1.46219	-0.701899	-8.66555	7.22574e-15	3.72328e-13	23.2543	-0.210934
LAMB3	-1.52913	1.14075	-8.02917	2.80932e-13	1.0642e-11	19.6606	-0.21051
GBGT1	-1.37096	-0.549755	-9.18552	3.41211e-16	2.23769e-14	26.255	-0.210418
WIF1	-2.03106	-2.70701	-7.58626	3.3793e-12	1.02879e-10	17.2221	-0.210321
RFX8	-1.5953	-1.13518	-6.12577	7.76306e-09	1.20717e-07	9.66349	-0.210217
CSTT	-1.42097	0.825402	-8.14535	1.45029e-13	5.82646e-12	20.3093	-0.210114
C20orf95	-1.77039	-2.18292	-6.56091	8.42569e-10	1.59043e-08	11.8264	-0.210087
SNX32	-2.59332	-3.08889	-8.70067	5.88881e-15	3.08224e-13	23.4553	-0.210059
NEFH	-1.98528	-2.08983	-5.51961	1.48308e-07	1.79746e-06	6.80109	-0.209643
ANO3	-2.33215	-3.12908	-9.92102	4.22717e-18	4.03088e-16	30.5748	-0.209466
CXCL5	-1.76563	-1.31963	-7.33186	1.37405e-11	3.63609e-10	15.8485	-0.208953
CLDN11	-2.19139	-3.0094	-6.76655	2.87134e-10	6.02291e-09	12.8769	-0.208725
C1orf114	-1.6579	-0.355586	-5.75071	4.9187e-08	6.56566e-07	7.87032	-0.208515
SNORA80B	-1.84554	2.02674	-8.41836	3.02792e-14	1.40726e-12	21.847	-0.208236
MSGN1	-1.54565	1.45367	-9.65156	2.12977e-17	1.73222e-15	28.9835	-0.208
NAGS	-1.48036	-1.06458	-7.38064	1.05166e-11	2.86993e-10	16.1102	-0.207905
KCNS1	-1.54572	-1.41943	-7.66131	2.22569e-12	7.03402e-11	17.6312	-0.207643
PTH2R	-2.27138	-2.99299	-9.68878	1.70428e-17	1.4354e-15	29.2028	-0.207633
TINAGL1	-1.47062	-1.29194	-7.86987	6.91538e-13	2.41558e-11	18.7771	-0.207388
LOC401463	-2.16966	-2.39498	-10.4194	2.08111e-19	2.67673e-17	33.5389	-0.207301
C15orf62	-1.41591	-1.14037	-7.40472	9.21357e-12	2.54786e-10	16.2397	-0.206809
MIR1304	-1.85195	2.02164	-11.4268	4.48766e-22	9.08039e-20	39.5844	-0.20668
MSC	-1.8517	-1.74502	-7.47661	6.20078e-12	1.78617e-10	16.6275	-0.206238
SLC6A2	-1.87347	-1.76437	-6.20729	5.15291e-09	8.34933e-08	10.0622	-0.206207
LOC100192426	-1.44725	-0.478101	-6.69892	4.09848e-10	8.29291e-09	12.5295	-0.20586
IGFBP7	-2.73217	-4.2703	-8.09634	1.91769e-13	7.53987e-12	20.0352	-0.205782
C20orf123	-1.37853	0.757076	-8.30639	5.76861e-14	2.51876e-12	21.2141	-0.204814
MYO1A	-1.36233	0.613707	-7.34795	1.25819e-11	3.36707e-10	15.9347	-0.20453
KRTAP5-10	-1.29479	-0.0425964	-9.06667	6.88533e-16	4.26274e-14	25.5647	-0.204441
MS4A1	-1.71778	2.07713	-7.77384	1.18638e-12	3.94478e-11	18.2479	-0.204361
C6orf223	-1.37582	-0.884122	-11.2821	1.08722e-21	2.00435e-19	38.7129	-0.204219
SP9	-1.75344	-1.1765	-7.29697	1.66289e-11	4.34498e-10	15.6618	-0.203917
NACAP1	-1.44342	1.17912	-7.90898	5.54674e-13	1.99202e-11	18.9933	-0.203892
HTR3D	-1.30927	0.474065	-10.0178	2.36042e-18	2.40271e-16	31.1482	-0.203854
PTGS2	-2.37472	-3.12611	-10.3203	3.79557e-19	4.6649e-17	32.9472	-0.203782
IL1R2	-1.3352	0.76567	-7.75225	1.33898e-12	4.36471e-11	18.1293	-0.203758
PDPN	-1.90764	-2.30847	-7.31618	1.49714e-11	3.9367e-10	15.7645	-0.203396
SLC5A1	-1.47528	-1.17791	-5.99857	1.46273e-08	2.16887e-07	9.04761	-0.203127
FAM183B	-1.38823	0.248973	-7.07837	5.44457e-11	1.27955e-09	14.5015	-0.203029
KLK10	-1.98945	-2.56865	-9.11362	5.2189e-16	3.3177e-14	25.8372	-0.202912
CPSF4L	-1.3562	0.616187	-8.09993	1.87882e-13	7.42223e-12	20.0552	-0.202579
GBX2	-2.01398	-2.72979	-7.52744	4.68214e-12	1.38231e-10	16.9026	-0.202519
CTSG	-1.33778	-0.474458	-7.57723	3.55291e-12	1.07967e-10	17.173	-0.202503
SNORD16	-1.33136	0.324938	-8.17581	1.21881e-13	4.9323e-12	20.4799	-0.202466
PLD5	-2.56064	-3.38659	-7.244	2.21974e-11	5.66698e-10	15.3791	-0.201702
S100A9	-1.59107	-1.74239	-9.73186	1.31655e-17	1.13183e-15	29.4568	-0.201408
KCNK12	-2.05961	-2.63114	-8.11882	1.68714e-13	6.72911e-12	20.1608	-0.201273
ADH4	-1.40704	0.599027	-6.22139	4.79872e-09	7.82104e-08	10.1315	-0.201016
CX3CL1	-1.31498	0.0964429	-7.59502	3.21874e-12	9.85337e-11	17.2697	-0.200872
DNAH10	-2.63149	-4.10948	-6.65602	5.13173e-10	1.02093e-08	12.3101	-0.200377
MEGF10	-1.70922	-2.14803	-6.97825	9.32162e-11	2.09857e-09	13.9759	-0.200254
YOD1	-1.53879	-2.14763	-6.53131	9.82428e-10	1.83771e-08	11.6767	-0.200203
TRIM9	-1.9863	-2.67394	-9.65642	2.06869e-17	1.69082e-15	29.0121	-0.200049
MT1DP	1.64858	-1.81946	6.61348	6.4087e-10	1.25245e-08	12.0933	0.200225
ASCL3	1.57207	1.84741	10.1923	8.23384e-19	9.2308e-17	32.1849	0.200527
CHRM5	1.83935	2.54558	10.0702	1.72063e-18	1.81839e-16	31.4594	0.202366
MIR921	1.4814	1.14341	7.32693	1.41159e-11	3.72354e-10	15.8221	0.203475
LZTS1	1.25766	0.0856137	9.79478	9.02667e-18	8.22915e-16	29.8282	0.203935
MIR452	1.37855	0.512199	7.28161	1.80829e-11	4.68067e-10	15.5797	0.205578
METTL11B	1.31677	0.109131	7.6106	2.9518e-12	9.06967e-11	17.3546	0.205739
GPX2	1.86218	2.22366	9.35179	1.27291e-16	9.26014e-15	27.2247	0.207001
PCDHB12	1.74482	-1.70409	8.85261	2.42327e-15	1.33577e-13	24.3279	0.207233
DHX40P	1.28983	0.313125	9.24357	2.41955e-16	1.64638e-14	26.5931	0.208043
PLAC1	1.38929	0.35989	7.22846	2.4157e-11	6.08213e-10	15.2963	0.208757
PGBD5	1.61844	1.74805	8.06674	2.26934e-13	8.75647e-12	19.87	0.209371
C11orf41	1.29284	-0.341901	12.3768	1.33818e-24	6.34375e-22	45.3113	0.210063
BLID	1.53652	1.13291	7.87952	6.54945e-13	2.30718e-11	18.8304	0.210585
OR7C1	1.71281	1.80934	7.35531	1.20843e-11	3.26021e-10	15.9742	0.211629
NR0B2	1.33202	0.400061	10.6458	5.26404e-20	7.27842e-18	34.8922	0.211672
LOC282997	1.3591	0.206907	8.60213	1.04487e-14	5.26943e-13	22.892	0.211706
FNDC7	1.36555	0.0542501	7.98518	3.60516e-13	1.34118e-11	19.4159	0.212685
LOC84931	1.35059	0.210426	8.03859	2.66295e-13	1.01572e-11	19.713	0.212996
THRSP	1.43311	0.520296	8.04264	2.60243e-13	9.9492e-12	19.7356	0.214355
MYT1	1.37556	-0.00166291	7.55903	3.93035e-12	1.17925e-10	17.0741	0.214392
BAT2L1	1.78881	1.90208	9.87509	5.57198e-18	5.22318e-16	30.3029	0.215233
KCNJ16	1.7459	1.7784	8.51901	1.69222e-14	8.23381e-13	22.4184	0.216231
NCRNA00157	1.36843	0.0652468	9.21506	2.86463e-16	1.90883e-14	26.427	0.216783
FAM12A	1.47595	0.840949	9.70786	1.52021e-17	1.2935e-15	29.3153	0.219616
DLX6AS	1.59538	-1.34992	6.1489	6.91301e-09	1.07903e-07	9.77629	0.221165
SLC45A4	1.46489	-0.321498	8.2085	1.01106e-13	4.14208e-12	20.6633	0.221513
SLC17A9	1.92086	-1.68411	5.86891	2.76862e-08	3.88637e-07	8.42793	0.223846
OR7G1	1.54111	0.780119	7.78408	1.12015e-12	3.74709e-11	18.3042	0.225198
CTSE	1.85749	1.93623	10.6162	6.30352e-20	8.64364e-18	34.7148	0.225727
SLC44A4	1.46787	0.628958	9.29732	1.75907e-16	1.23672e-14	26.9066	0.227558
IL20	1.43903	-4.66008e-05	9.77293	1.02911e-17	9.22976e-16	29.6992	0.227674
C3orf32	1.39552	-0.0910521	12.1679	4.80751e-24	1.69618e-21	44.052	0.227754
SNORA60	1.85341	1.84336	9.7645	1.08254e-17	9.554e-16	29.6494	0.229148
ZNF320	1.41293	0.204333	12.1091	6.89087e-24	2.15723e-21	43.6974	0.229546
ATP4B	1.7094	1.53347	14.0864	4.02041e-29	4.76476e-26	55.5614	0.229593
GUCY2F	1.50846	0.138103	8.64407	8.18817e-15	4.15468e-13	23.1315	0.229922
MLL2	1.90196	1.92526	12.1366	5.82525e-24	1.8587e-21	43.8628	0.230409
PROC	1.90798	1.77731	11.1124	3.06579e-21	5.13814e-19	37.692	0.234802
ZNF671	2.44261	-2.84409	6.89432	1.45898e-10	3.17683e-09	13.5381	0.236771
RPS6KL1	1.68453	1.12655	10.2431	6.05523e-19	6.88139e-17	32.4874	0.236979
AGR3	1.65957	0.822666	8.47744	2.15249e-14	1.02923e-12	22.1821	0.237979
BPIL1	1.53105	-0.0304128	10.7688	2.49097e-20	3.65754e-18	35.629	0.241942
ITIH2	1.65318	-0.063704	7.389	1.00447e-11	2.75473e-10	16.1552	0.242154
PROKR2	1.60051	0.225734	8.66488	7.25387e-15	3.7262e-13	23.2505	0.244404
CYP3A43	1.60904	0.48787	9.59605	2.96832e-17	2.34525e-15	28.6569	0.244475
OR7A5	1.83369	1.4175	8.56168	1.32146e-14	6.54499e-13	22.6613	0.245082
ZG16	1.61667	0.850799	13.0125	2.74791e-26	1.82373e-23	49.1373	0.24579
ODZ2	1.68936	0.412775	8.22749	9.06969e-14	3.75273e-12	20.77	0.246633
LOC285780	1.70561	0.676665	9.16609	3.82755e-16	2.47108e-14	26.142	0.247359
HMGCS2	1.56747	-0.16382	11.4511	3.86796e-22	8.02216e-20	39.7308	0.249556
KRTAP3-1	1.90508	1.29638	10.2202	6.95253e-19	7.84737e-17	32.3514	0.25266
OR52B6	2.21772	1.90014	11.0857	3.60889e-21	5.98788e-19	37.5314	0.256191
CDK15	1.67604	-0.0814192	10.0387	2.08105e-18	2.15805e-16	31.2722	0.256515
UGT2B11	1.67526	-0.420814	12.1819	4.41435e-24	1.62762e-21	44.136	0.25718
GPR115	1.83633	0.892174	9.07025	6.74122e-16	4.18915e-14	25.5855	0.259222
ZP4	1.72198	0.51066	9.32522	1.49059e-16	1.06145e-14	27.0695	0.259308
C1orf64	1.80445	0.901341	11.0194	5.40749e-21	8.88328e-19	37.1332	0.261156
FAM107B	1.8554	0.632263	8.67714	6.75436e-15	3.50214e-13	23.3206	0.262267
SLC18A1	1.94305	1.42296	11.3723	6.26543e-22	1.22301e-19	39.2557	0.262616
KRTAP2-1	1.71569	0.406038	11.6592	1.08257e-22	2.49471e-20	40.9849	0.264449
CBY3	2.11599	1.70804	14.6954	1.02446e-30	2.12473e-27	59.1711	0.265133
SERPINB12	2.13505	1.78303	9.93533	3.87847e-18	3.76325e-16	30.6595	0.265944
BCL10	2.2261	1.77904	11.6676	1.02877e-22	2.40413e-20	41.0351	0.267682
PCDHB13	1.87058	-0.598277	7.65959	2.24724e-12	7.07518e-11	17.6218	0.269137
CDH26	2.15419	1.78655	13.548	1.05207e-27	9.18732e-25	52.349	0.269798
ABCC11	1.84177	0.732206	10.0269	2.23402e-18	2.30229e-16	31.2024	0.270333
MPP4	1.88588	-0.151274	8.41369	3.11057e-14	1.43363e-12	21.8205	0.277011
NINJ2	1.89134	0.72006	10.2455	5.96832e-19	6.82941e-17	32.5017	0.277965
GPLD1	2.06163	1.31636	13.3302	3.95889e-27	3.1279e-24	51.0446	0.282174
OR1J4	1.91559	0.06046	8.35296	4.41352e-14	1.96325e-12	21.477	0.283778
TMEM212	2.12958	1.30849	11.8623	3.12408e-23	8.49749e-21	42.2088	0.286542
ADH1C	1.96402	0.516742	10.0831	1.59161e-18	1.7148e-16	31.5361	0.288859
A2LD1	2.01074	0.993368	12.1493	5.38846e-24	1.75305e-21	43.9396	0.290333
DMPK	1.9749	0.636368	10.0966	1.46721e-18	1.5911e-16	31.6162	0.291581
SEPT12	2.30874	1.60426	14.4378	4.8217e-30	8.88907e-27	57.6477	0.295735
MEP1A	2.23103	1.34625	12.7436	1.42024e-25	8.72763e-23	47.5201	0.296675
LEF1	2.56683	-2.02186	8.71042	5.56338e-15	2.9304e-13	23.5112	0.298167
HTA	2.13782	1.08046	11.8425	3.52615e-23	9.43645e-21	42.0896	0.298305
TFF3	2.15648	0.750875	10.2644	5.32332e-19	6.26415e-17	32.6142	0.303941
HPX	2.04475	0.752125	16.28	8.48349e-35	4.69194e-31	68.406	0.312131
TFF1	2.05882	0.440868	13.6195	6.81474e-28	6.28168e-25	52.7764	0.313144
APOBEC4	2.10018	0.300984	11.6146	1.42278e-22	3.2338e-20	40.7157	0.317423
FLJ23834	2.40925	1.25665	12.6926	1.93994e-25	1.14955e-22	47.213	0.317442
PLEKHG7	2.13363	0.539974	12.7696	1.2114e-25	7.7306e-23	47.6767	0.320361
CYP1A2	2.43303	1.30959	13.079	1.83106e-26	1.26587e-23	49.537	0.32266
MIR181C	2.10786	0.321151	13.3934	2.69545e-27	2.23614e-24	51.423	0.322842
HAO1	2.53286	1.34608	12.2451	2.99673e-24	1.2415e-21	44.5174	0.328238
STON2	2.52788	0.974556	11.3335	7.93954e-22	1.51417e-19	39.0225	0.337505
GPR37L1	2.31202	0.163265	12.3178	1.9205e-24	8.61215e-22	44.9556	0.346242
LOC100129637	2.84479	1.60548	15.3653	1.87226e-32	6.21292e-29	63.1053	0.354862
DOPEY2	2.50999	0.619619	14.9599	2.1001e-31	5.80747e-28	60.7292	0.367227
LOC145837	2.71486	1.09284	15.6924	2.69245e-33	1.11683e-29	65.0107	0.375576
REP15	2.67421	0.659472	14.8414	4.27019e-31	1.01216e-27	60.0315	0.386226
SLC26A1	2.96704	0.825947	14.1284	3.1192e-29	3.98105e-26	55.8111	0.407734

## Sheet: Tabe S2C
Table S2C. DMGs harboring DMRs in Body between TNBC and TPBC.
geneName	logFC	AveExpr	t	P.Value	adj.P.Val	B	delta.of.beta
SNORA18	-2.90549	-0.411585	-15.2847	2.78722e-32	3.28985e-29	62.7598	-0.423325
DLGAP5	-2.9446	0.678225	-16.2332	1.0167e-34	2.57153e-31	68.2883	-0.413873
CXCL2	-2.74191	-0.470943	-13.8097	2.01267e-28	1.07983e-25	54.0013	-0.39506
CAV2	-2.73726	-1.31782	-15.4002	1.4007e-32	2.06661e-29	63.4377	-0.369092
NFAM1	-2.75987	-1.44295	-14.329	8.65604e-30	5.67612e-27	57.1039	-0.35561
RECK	-2.28945	-0.608374	-14.9706	1.82264e-31	1.69841e-28	60.9094	-0.351425
ELF5	-2.87394	1.65983	-13.3597	3.11629e-27	1.234e-24	51.2989	-0.350946
LOH3CR2A	-2.3612	0.0763663	-11.966	1.58178e-23	3.37416e-21	42.8807	-0.349715
HERC5	-2.24088	-0.147674	-13.1346	1.23179e-26	4.27626e-24	49.9431	-0.346884
C14orf72	-2.27126	0.110323	-13.1561	1.07994e-26	3.82407e-24	50.0729	-0.346024
TNFAIP6	-2.62169	1.33923	-11.6839	8.92315e-23	1.71722e-20	41.1736	-0.34353
DAPP1	-2.37506	0.604507	-11.6147	1.36372e-22	2.41446e-20	40.7551	-0.341635
SNORA9	-2.33703	0.417252	-12	1.28413e-23	2.77263e-21	43.0864	-0.332626
SAMSN1	-2.37213	-0.123957	-8.7832	3.56884e-15	1.46945e-13	23.9171	-0.325901
TNFSF13B	-2.38288	-0.934837	-9.74359	1.1958e-17	8.89566e-16	29.5297	-0.322033
MIR802	-2.10857	-0.154676	-11.8589	3.05175e-23	6.21897e-21	42.2322	-0.317836
GSTA4	-2.16567	0.334906	-9.40279	9.18247e-17	5.70441e-15	27.5211	-0.316127
GARNL3	-2.08158	0.595257	-13.2714	5.34244e-27	2.01251e-24	50.7672	-0.313007
TAF1D	-2.09422	-0.225815	-10.8796	1.22419e-20	1.65453e-18	36.3181	-0.312582
IL22RA2	-2.38246	-1.2239	-8.37578	3.80691e-14	1.23672e-12	21.5885	-0.312459
C21orf82	-2.48435	1.67148	-9.34996	1.25767e-16	7.54818e-15	27.2112	-0.311536
MIR155HG	-2.27502	-1.31501	-9.25342	2.23198e-16	1.22344e-14	26.6462	-0.308428
LRRN4	-2.01796	-0.659754	-11.4356	4.08629e-22	6.89026e-20	39.6723	-0.302107
PRR15	-2.22026	-0.460972	-8.33984	4.68285e-14	1.47526e-12	21.3849	-0.298206
SNORD16	-2.21923	0.939678	-11.5917	1.56944e-22	2.75118e-20	40.6164	-0.296019
CHST2	-2.31556	-1.42719	-12.2019	3.72354e-24	8.67439e-22	44.3079	-0.293676
ROPN1	-2.46887	-1.4035	-9.74568	1.18089e-17	8.8218e-16	29.5421	-0.293501
PYY	-2.38409	-1.78533	-9.41524	8.52577e-17	5.39103e-15	27.5942	-0.290765
MIR376C	-2.04791	0.5592	-9.21767	2.75934e-16	1.49401e-14	26.4373	-0.288181
SNORA71D	-1.99113	0.28027	-9.28648	1.83418e-16	1.04756e-14	26.8395	-0.287037
GRAP2	-2.04561	-0.840211	-8.55848	1.32262e-14	4.81832e-13	22.6282	-0.28651
POLK	-2.40036	-1.81364	-10.1748	8.88853e-19	8.07033e-17	32.092	-0.286311
TRAF3IP3	-1.84877	0.127456	-10.1888	8.16312e-19	7.4885e-17	32.1759	-0.286246
TMEM101	-2.16886	-1.44407	-11.6912	8.53019e-23	1.65964e-20	41.218	-0.285817
GSTP1	-2.11044	-1.61172	-11.421	4.46756e-22	7.46209e-20	39.5843	-0.283632
GLIPR1L1	-2.17279	-0.942095	-8.08847	1.97604e-13	5.52698e-12	19.9698	-0.280026
PTGS2	-2.37832	-2.13245	-11.2944	9.70119e-22	1.57578e-19	38.8192	-0.278142
SPATA13	-1.74856	0.15237	-13.0487	2.08213e-26	6.58289e-24	49.4252	-0.275726
ZSWIM2	-1.88019	0.585474	-9.07923	6.26035e-16	3.0284e-14	25.6305	-0.275232
SPOCK3	-2.39346	-2.14664	-13.6116	6.71419e-28	3.21283e-25	52.813	-0.274107
C7orf44	-1.83712	0.735007	-11.8905	2.51369e-23	5.29819e-21	42.4236	-0.273219
ATP10D	-1.90163	-0.385805	-7.55415	3.9901e-12	8.33074e-11	17.0193	-0.271304
C5orf43	-1.92821	0.952851	-9.5864	3.06792e-17	2.13848e-15	28.6012	-0.270761
ODF1	-1.97897	1.07427	-7.97232	3.82288e-13	1.0072e-11	19.3215	-0.269429
C11orf91	-1.8414	0.396674	-8.26208	7.32222e-14	2.23517e-12	20.9454	-0.269238
ZCCHC11	-1.9231	1.19585	-8.59068	1.09703e-14	4.08043e-13	22.8122	-0.268897
ID1	-3.47891	-3.01168	-9.30901	1.60446e-16	9.31374e-15	26.9713	-0.268645
NEURL2	-1.76896	-0.299382	-9.99832	2.5812e-18	2.09634e-16	31.0409	-0.267251
LOC100192379	-2.99363	-2.76239	-13.225	7.08936e-27	2.61494e-24	50.4881	-0.267245
FGF19	-1.87751	-0.87466	-10.5837	7.43303e-20	8.38228e-18	34.539	-0.267063
CYP4F22	-1.65815	0.334445	-14.6283	1.42354e-30	1.09582e-27	58.8835	-0.266424
NDUFS5	-1.93551	1.19478	-10.652	4.90436e-20	5.71262e-18	34.9492	-0.264557
BAG2	-1.76117	-0.700062	-7.40317	9.18861e-12	1.81163e-10	16.2013	-0.255937
SLC43A3	-1.65612	0.627077	-11.7415	6.26702e-23	1.23286e-20	41.5222	-0.255613
AQP2	-1.62026	0.282192	-10.707	3.50681e-20	4.28194e-18	35.28	-0.254637
SLC16A6	-1.80709	1.36135	-8.38805	3.54673e-14	1.16719e-12	21.6581	-0.254383
CAPSL	-1.69593	0.0688183	-7.44475	7.30801e-12	1.47199e-10	16.4258	-0.250591
PIF1	-1.62862	-0.117476	-7.59381	3.20128e-12	6.84827e-11	17.2354	-0.250177
LIX1L	-1.83411	-1.48552	-11.2305	1.43447e-21	2.24754e-19	38.4333	-0.248369
DSC3	-2.32021	-1.90734	-10.292	4.37042e-19	4.20534e-17	32.792	-0.247482
GPX7	-1.63722	-0.858275	-11.2881	1.00789e-21	1.60763e-19	38.7815	-0.247213
MEOX2	-2.33571	-2.37271	-10.5427	9.53768e-20	1.0554e-17	34.2931	-0.245857
ITGB8	-2.12474	1.76111	-13.3587	3.1364e-27	1.234e-24	51.2926	-0.245673
MIR647	-1.65256	-0.890124	-11.0829	3.53701e-21	5.13301e-19	37.543	-0.245513
BMPR1B	-1.65544	-0.355425	-6.94193	1.12164e-10	1.77151e-09	13.7508	-0.245015
NFE2L3	-1.7665	-1.21548	-12.5531	4.32523e-25	1.21553e-22	46.4321	-0.243847
DHDH	-2.01227	1.32043	-7.89299	5.9876e-13	1.5037e-11	18.8809	-0.243265
PRINS	-1.68618	-0.00679673	-7.20789	2.67381e-11	4.78663e-10	15.1546	-0.242756
SOX10	-1.71128	1.3642	-8.23322	8.64038e-14	2.59725e-12	20.7827	-0.241269
ACADL	-1.70739	-1.44823	-7.67329	2.05587e-12	4.6079e-11	17.6699	-0.240975
TM4SF18	-1.73879	1.20456	-9.34429	1.30082e-16	7.72854e-15	27.178	-0.24054
PGLYRP2	-1.52521	0.283301	-9.63043	2.35709e-17	1.676e-15	28.8609	-0.239925
HOXA10	-1.72329	-1.2963	-13.1054	1.47259e-26	4.74042e-24	49.7669	-0.239072
FLJ45079	-1.46997	-0.105332	-13.2044	8.04092e-27	2.9054e-24	50.3638	-0.238749
CYP4F3	-1.56116	0.617364	-12.0633	8.71175e-24	1.95242e-21	43.4692	-0.238435
ALOX5	-1.46095	-0.180736	-11.2927	9.802e-22	1.57768e-19	38.809	-0.237791
LPL	-1.81553	-1.65384	-13.561	9.14026e-28	4.04571e-25	52.5088	-0.237749
NCRNA00202	-1.546	0.321644	-7.27193	1.88634e-11	3.48619e-10	15.4964	-0.237185
PLTP	-1.4623	0.113405	-10.7411	2.84887e-20	3.55206e-18	35.485	-0.236595
RXRG	-1.57386	-0.32454	-7.56933	3.66785e-12	7.74932e-11	17.1019	-0.235305
STXBP5L	-1.66145	-0.617191	-7.08159	5.29894e-11	8.91804e-10	14.4847	-0.234818
NPFFR1	-1.42401	0.202299	-14.8094	4.7923e-31	4.04037e-28	59.9567	-0.234605
C1orf110	-2.02166	2.00423	-8.15835	1.32627e-13	3.82437e-12	20.3616	-0.23442
CYP2A13	-1.65581	-0.785604	-9.20717	2.9365e-16	1.56598e-14	26.376	-0.230945
MS4A7	-1.5974	0.831386	-7.49553	5.52102e-12	1.12485e-10	16.7008	-0.230847
PHYHIPL	-1.84855	-1.66767	-11.4807	3.09913e-22	5.32719e-20	39.9451	-0.230802
CRISPLD1	-1.54564	0.242072	-7.75603	1.29398e-12	3.03846e-11	18.1243	-0.230782
CPNE8	-1.89915	-1.7769	-8.95216	1.32415e-15	5.98061e-14	24.893	-0.229869
ACSM2A	-1.56028	0.877348	-9.7872	9.20253e-18	6.93322e-16	29.7879	-0.229589
GYPC	-1.80357	-1.18915	-9.12163	4.87292e-16	2.44405e-14	25.8772	-0.228604
NSUN5B	-1.51779	0.556146	-11.0434	4.50385e-21	6.48298e-19	37.3046	-0.228383
LOC285548	-1.7866	-1.70268	-12.0406	1.0013e-23	2.18864e-21	43.3319	-0.227855
ALPL	-1.4997	-0.687346	-10.3513	3.05105e-19	3.03477e-17	33.1464	-0.22759
ALX1	-1.73209	-1.04486	-7.28871	1.72112e-11	3.21101e-10	15.5862	-0.227397
ITGA4	-1.45513	-0.671335	-9.98712	2.76162e-18	2.22247e-16	30.9743	-0.227319
WNT2	-1.56673	-1.16116	-10.5379	9.82088e-20	1.07612e-17	34.2643	-0.22722
SLC33A1	-1.5767	-0.776407	-8.00601	3.15806e-13	8.44613e-12	19.5092	-0.227051
GDA	-2.1119	-1.98093	-8.52317	1.62341e-14	5.77157e-13	22.4267	-0.226779
ST8SIA1	-1.419	0.297678	-9.42421	8.08209e-17	5.16583e-15	27.6468	-0.225665
CUEDC1	-1.47759	0.918689	-9.56282	3.53266e-17	2.42426e-15	28.4622	-0.225374
CD79B	-1.39889	0.0689581	-10.1213	1.22787e-18	1.08156e-16	31.7734	-0.22439
MIR135B	-1.82826	1.95008	-8.88074	2.01479e-15	8.67928e-14	24.4798	-0.22357
LOC100271715	-1.41796	-0.343889	-8.35129	4.38385e-14	1.39347e-12	21.4498	-0.223527
MIR129-2	-2.04965	-1.56102	-8.3299	4.95853e-14	1.55657e-12	21.3286	-0.22334
CHRM1	-1.72182	1.21957	-9.66458	1.92086e-17	1.38811e-15	29.0626	-0.223025
ZNF521	-1.87049	-1.95636	-12.5382	4.7372e-25	1.3105e-22	46.3423	-0.222678
C21orf7	-1.52031	-0.0235925	-7.23435	2.31527e-11	4.20429e-10	15.2956	-0.222272
FUT7	-1.43291	0.693488	-11.784	4.83029e-23	9.60902e-21	41.7792	-0.221256
MS4A10	-1.92938	2.04089	-9.8082	8.1114e-18	6.13728e-16	29.9122	-0.221167
POU4F1	-2.28446	-2.30292	-10.7185	3.27057e-20	4.02294e-18	35.3488	-0.220694
TPSD1	-1.60213	1.35749	-10.9113	1.00909e-20	1.3743e-18	36.5087	-0.220689
SNORD65	-1.4589	0.614827	-8.89769	1.82388e-15	7.99301e-14	24.5778	-0.220646
LY96	-1.58956	0.851827	-5.71344	5.85963e-08	5.11562e-07	7.6489	-0.220223
PABPC4L	-1.54875	1.13452	-10.062	1.7572e-18	1.46751e-16	31.42	-0.220079
PARVG	-1.46587	-0.64477	-8.93358	1.477e-15	6.58697e-14	24.7854	-0.219671
LIPG	-1.43074	0.561629	-9.58844	3.0307e-17	2.12089e-15	28.6132	-0.219542
EPS8L1	-1.38362	-0.194006	-10.2815	4.65845e-19	4.43429e-17	32.729	-0.219388
CBR1	-1.67805	-1.77	-7.73531	1.45335e-12	3.368e-11	18.0103	-0.218433
MGC16703	-1.46479	-0.752941	-8.88546	1.95968e-15	8.48318e-14	24.5071	-0.218211
C1QL4	-1.37364	0.297601	-8.23378	8.61247e-14	2.59326e-12	20.7859	-0.217968
C3orf1	-1.52666	0.970769	-8.64219	8.12926e-15	3.11534e-13	23.107	-0.217926
TCL1A	-1.69155	1.60874	-8.69902	5.83659e-15	2.28621e-13	23.433	-0.217332
ACY3	-1.48057	0.631602	-7.79429	1.04393e-12	2.51467e-11	18.3351	-0.216291
APOL4	-1.41084	-0.0523962	-8.40067	3.29766e-14	1.09541e-12	21.7297	-0.215999
CYTSA	-1.41104	0.295487	-8.32356	5.14289e-14	1.6008e-12	21.2928	-0.214823
DSCR9	-1.5158	1.16625	-7.23998	2.24534e-11	4.09014e-10	15.3257	-0.214793
NMUR1	-1.32538	-0.610939	-12.5127	5.5376e-25	1.4855e-22	46.1883	-0.214325
SNORD110	-1.6921	1.51678	-8.17557	1.20195e-13	3.50584e-12	20.4583	-0.214314
SLC22A16	-1.68156	-1.50593	-8.49021	1.96511e-14	6.84886e-13	22.2388	-0.214231
BCAT1	-1.3508	-0.165707	-8.24385	8.1294e-14	2.45616e-12	20.8427	-0.21359
ELOVL3	-1.60136	1.14742	-7.44883	7.14549e-12	1.4409e-10	16.4479	-0.213528
WISP3	-1.9676	1.98802	-5.59083	1.05386e-07	8.75992e-07	7.0795	-0.213508
MAVS	-1.64744	-1.70204	-6.8457	1.87264e-10	2.80976e-09	13.2494	-0.211811
MIR196B	-1.77716	-1.81882	-10.0831	1.54693e-18	1.31045e-16	31.5457	-0.21154
MIR505	-1.41519	-0.377317	-8.16682	1.26357e-13	3.66145e-12	20.4092	-0.211163
C6orf186	-1.30883	0.174279	-10.1982	7.71417e-19	7.11351e-17	32.2317	-0.210932
LRRC25	-1.48895	1.23889	-7.92412	5.02204e-13	1.29425e-11	19.0535	-0.210587
C14orf70	-1.35763	0.12107	-9.05602	7.18002e-16	3.40811e-14	25.4956	-0.210244
FAM159B	-2.25314	-3.16099	-9.46032	6.51612e-17	4.25712e-15	27.859	-0.210173
ANKRD53	-1.37334	0.856134	-9.15774	3.93554e-16	2.02554e-14	26.0876	-0.209125
GPR20	-1.40191	0.917539	-7.96865	3.90327e-13	1.02686e-11	19.3011	-0.209018
FEZ2	-1.45446	0.790292	-7.57616	3.53117e-12	7.49633e-11	17.1392	-0.208768
ZIC5	-1.40158	-0.86405	-9.11907	4.947e-16	2.4742e-14	25.8624	-0.208482
TMPRSS5	-1.71089	1.83699	-8.09303	1.92533e-13	5.39365e-12	19.9953	-0.207835
TNFRSF11B	-1.66812	1.71222	-11.2465	1.29992e-21	2.05492e-19	38.5305	-0.207421
SERPINF1	-1.36103	0.80868	-9.40663	8.97456e-17	5.61465e-15	27.5436	-0.207149
EN1	-1.60536	-1.32375	-9.69306	1.61934e-17	1.17986e-15	29.2309	-0.206949
DOK5	-1.9069	-2.2328	-11.6236	1.29134e-22	2.33297e-20	40.8089	-0.206937
KIAA1949	-1.5165	-0.923337	-8.2716	6.9328e-14	2.12362e-12	20.9992	-0.206546
RIPPLY2	-1.89352	-2.18992	-9.17333	3.58847e-16	1.85771e-14	26.1785	-0.206236
SNORD31	-1.64341	1.57496	-8.08508	2.01457e-13	5.62586e-12	19.9508	-0.205748
CD8A	-1.53215	-1.47406	-10.492	1.29833e-19	1.36017e-17	33.989	-0.205499
FABP5	-2.03091	-2.25551	-8.04755	2.49414e-13	6.77281e-12	19.741	-0.205098
LOC255167	-1.36767	-0.489692	-7.81974	9.04786e-13	2.20651e-11	18.4755	-0.204914
C17orf72	-1.71303	-1.50223	-8.69526	5.96611e-15	2.32665e-13	23.4114	-0.204187
CDK4	-1.4344	-1.24917	-6.60539	6.63315e-10	8.88351e-09	12.0133	-0.204119
C20orf103	-2.11659	-2.61799	-12.2071	3.60582e-24	8.52519e-22	44.3396	-0.203804
CYP2U1	-1.67856	-1.57076	-7.65451	2.28305e-12	5.05267e-11	17.5671	-0.203803
HOPX	-1.30932	-0.521761	-8.60057	1.0357e-14	3.8686e-13	22.8688	-0.203608
CYP2A6	-1.25244	0.0437108	-10.2212	6.70957e-19	6.21952e-17	32.3693	-0.203566
EGR4	-1.9181	-2.23962	-10.5142	1.13391e-19	1.22414e-17	34.1225	-0.202931
STAP1	-1.47494	1.29466	-7.14315	3.79925e-11	6.59468e-10	14.8105	-0.202699
KIAA1529	-1.38405	0.807338	-7.6477	2.37144e-12	5.1951e-11	17.5298	-0.202535
TTC28	-1.25829	-0.440063	-10.4833	1.36812e-19	1.42486e-17	33.9373	-0.201612
CPXM1	-1.32213	0.609642	-8.83896	2.57443e-15	1.09044e-13	24.2385	-0.201358
LOC100132215	-1.50298	1.56464	-10.0069	2.45077e-18	1.99958e-16	31.092	-0.201286
KBTBD11	-1.48357	-1.45151	-6.0591	1.07672e-08	1.10577e-07	9.29565	-0.201175
DLEC1	-1.4229	-1.07025	-9.03694	8.03562e-16	3.78379e-14	25.3847	-0.20106
SNRPA	-1.396	0.546991	-7.29677	1.64693e-11	3.0856e-10	15.6294	-0.201
CRIP3	-1.84562	-2.3358	-7.35616	1.18963e-11	2.28938e-10	15.9482	-0.200697
C15orf50	-1.58559	1.79846	-9.53682	4.12667e-17	2.78865e-15	28.3091	-0.20033
FAM126A	1.63528	1.97677	8.88316	1.98631e-15	8.57748e-14	24.4938	0.20084
SLC16A7	1.2797	-0.146077	8.70129	5.75988e-15	2.26117e-13	23.4461	0.201677
PGLYRP4	1.37542	-0.522624	6.10404	8.60334e-09	8.99717e-08	9.51406	0.202055
PRSS27	1.25256	-0.22343	6.8107	2.2546e-10	3.32094e-09	13.0679	0.202231
MIR125B1	1.40668	-0.91436	6.08836	9.30502e-09	9.65683e-08	9.43773	0.202312
NR2F6	1.42119	-0.857788	11.1975	1.75513e-21	2.70214e-19	38.2343	0.202664
TLX1NB	1.32887	0.852294	10.6986	3.69136e-20	4.47641e-18	35.2294	0.203382
TMEM150C	1.62427	1.66109	8.50654	1.78769e-14	6.27999e-13	22.3319	0.203693
EFCAB9	1.61593	1.62951	8.46589	2.26213e-14	7.79326e-13	22.1004	0.206059
LOC100130933	1.75965	2.18358	9.52799	4.3503e-17	2.9286e-15	28.2571	0.206244
BLCAP	1.39111	0.802771	9.34757	1.27569e-16	7.63044e-15	27.1972	0.206541
C17orf73	1.39265	0.184556	7.08437	5.22021e-11	8.81066e-10	14.4994	0.206568
AGAP6	1.29066	0.299818	10.4227	1.97777e-19	2.01244e-17	33.5739	0.206749
FAM198B	1.31421	0.15906	8.7482	4.37935e-15	1.75422e-13	23.7157	0.208897
KIAA0748	1.3614	0.5082	8.36865	3.96662e-14	1.27523e-12	21.5481	0.209684
TMEM207	1.3824	0.522902	7.76103	1.2582e-12	2.96624e-11	18.1518	0.209833
HMP19	1.62478	1.30157	7.74262	1.39504e-12	3.24989e-11	18.0505	0.210936
DNALI1	1.31464	-0.0749063	9.67781	1.77441e-17	1.28754e-15	29.1408	0.211083
LYPD6	1.39266	-0.494549	7.28265	1.77904e-11	3.30514e-10	15.5538	0.211093
SLC25A15	1.57842	1.58038	12.957	3.64778e-26	1.13305e-23	48.872	0.211247
LRRC42	1.44505	-0.747972	9.85193	6.23573e-18	4.86359e-16	30.1715	0.213024
PPP2R3A	1.44486	0.904567	9.4217	8.2037e-17	5.20597e-15	27.6321	0.215095
SLFN11	1.45065	0.1986	7.2056	2.70726e-11	4.84161e-10	15.1424	0.216234
SLC18A1	1.42168	0.501258	8.06126	2.30712e-13	6.33297e-12	19.8176	0.217209
SLC22A2	1.46134	0.884141	8.10278	1.82124e-13	5.13457e-12	20.0499	0.217667
GSTCD	1.39674	-0.188898	8.76725	3.91784e-15	1.59095e-13	23.8253	0.21809
MIR100	1.62958	1.17613	7.11712	4.37394e-11	7.49668e-10	14.6726	0.2189
TGFB3	1.41649	0.53911	7.88884	6.12946e-13	1.53714e-11	18.8579	0.220314
FLJ44606	1.52271	1.05965	8.23836	8.38964e-14	2.53047e-12	20.8117	0.221
KCNE4	1.46242	0.166472	7.04466	6.46537e-11	1.06285e-09	14.29	0.221872
C7orf16	1.96702	2.11556	8.34853	4.45424e-14	1.41077e-12	21.4341	0.223021
FBXO48	1.96953	2.04238	12.764	1.18839e-25	3.55184e-23	47.7067	0.22324
TMEM74	2.02473	2.48304	8.50296	1.82518e-14	6.39898e-13	22.3114	0.223889
SNORA6	1.4921	0.568726	7.88563	6.24159e-13	1.56084e-11	18.8401	0.224488
CAPG	1.45523	0.213732	8.98731	1.07661e-15	4.92544e-14	25.0967	0.224704
GRK7	1.45324	-0.642305	7.53519	4.43246e-12	9.15714e-11	16.9162	0.225717
SLC9A11	1.76813	1.64538	8.51101	1.74201e-14	6.15613e-13	22.3573	0.22605
IL1R1	1.79037	1.74636	9.41461	8.55774e-17	5.39199e-15	27.5905	0.227526
KCNMB1	1.99784	2.44881	8.49722	1.88694e-14	6.60244e-13	22.2787	0.227591
TMEM45A	1.4419	0.219064	11.3113	8.74375e-22	1.43341e-19	38.9217	0.23058
FRMPD1	2.22331	2.62996	12.2838	2.25296e-24	5.69839e-22	44.8037	0.230882
KCNJ16	2.03062	2.13734	9.50126	5.10365e-17	3.40981e-15	28.0997	0.231698
CCL28	1.82484	-0.998072	7.23992	2.24601e-11	4.09014e-10	15.3254	0.234665
SPP2	1.5529	0.251167	8.25234	7.74293e-14	2.35547e-12	20.8905	0.234963
C1orf129	1.53908	0.145292	8.80886	3.07098e-15	1.27633e-13	24.065	0.23569
CLIP4	1.76342	1.34084	11.1684	2.09652e-21	3.14567e-19	38.0589	0.235942
SNORA23	1.87859	1.65716	12.3192	1.81405e-24	4.72319e-22	45.0175	0.236482
C10orf84	2.10551	2.33893	12.2484	2.80011e-24	6.79123e-22	44.5892	0.237206
PGR	1.60777	-0.540581	8.53207	1.54172e-14	5.548e-13	22.4774	0.237286
SELE	2.00962	2.06143	10.7694	2.39823e-20	3.07685e-18	35.6548	0.239211
SCYL3	2.32891	2.42515	12.5199	5.29978e-25	1.44358e-22	46.2316	0.240333
KIF3C	1.58063	0.0994271	8.96037	1.26171e-15	5.72782e-14	24.9405	0.240442
SPDEF	2.47761	2.51348	14.8457	3.855e-31	3.41263e-28	60.1712	0.24052
G3BP1	1.75561	1.50406	13.8236	1.85025e-28	1.05673e-25	54.0843	0.241146
MBTD1	2.26557	2.34298	14.0181	5.68303e-29	3.46959e-26	55.2484	0.245943
NUDT13	2.37359	2.54638	13.4145	2.2319e-27	9.63801e-25	51.6282	0.248206
CCR5	1.65796	0.493694	10.2924	4.35982e-19	4.20534e-17	32.7944	0.248353
SERPINB12	2.02684	1.96001	8.83397	2.6508e-15	1.11744e-13	24.2098	0.248504
PLA2G4A	1.77836	1.18338	11.0415	4.55505e-21	6.50381e-19	37.2934	0.250853
IL1A	1.98008	1.57462	10.4309	1.88087e-19	1.9249e-17	33.6234	0.251657
CHRM3	2.1542	2.03118	10.326	3.55576e-19	3.49748e-17	32.9954	0.251708
ZSCAN2	2.62637	2.5611	19.0931	8.20716e-42	4.84359e-38	84.3392	0.25326
AQP6	1.60788	0.0503565	10.7608	2.52665e-20	3.19531e-18	35.6033	0.253328
B3GNT2	2.58581	2.76223	11.8252	3.75067e-23	7.54609e-21	42.0288	0.253703
GPR65	1.79441	0.965632	9.85112	6.2661e-18	4.86585e-16	30.1667	0.257844
LOC100130264	1.79746	-0.65113	9.27175	2.00187e-16	1.12518e-14	26.7534	0.259425
ZNF652	1.71162	0.417732	10.3906	2.40237e-19	2.4167e-17	33.3821	0.260081
RASSF2	1.9519	1.35825	9.05975	7.02334e-16	3.36076e-14	25.5173	0.261519
C12orf35	2.54919	2.53057	15.3057	2.45943e-32	3.1103e-29	62.8831	0.266709
BDKRB1	1.93276	1.10123	12.7619	1.20367e-25	3.55184e-23	47.6941	0.267139
LOC100130331	1.74099	0.190252	10.1086	1.32658e-18	1.15133e-16	31.6972	0.271208
KCNJ1	2.21719	1.71616	13.7858	2.32845e-28	1.2125e-25	53.8576	0.27123
ZP4	1.77858	0.137851	10.1812	8.5505e-19	7.80343e-17	32.1302	0.277424
SNX10	1.75286	0.340165	13.3682	2.9592e-27	1.21843e-24	51.3499	0.278989
CD200R1	2.03708	0.945801	10.1198	1.23973e-18	1.08661e-16	31.7639	0.284086
MIR1280	2.28472	1.91684	14.6851	1.01132e-30	8.13886e-28	59.2205	0.284634
OMG	2.15943	1.67376	12.2596	2.61291e-24	6.51572e-22	44.6574	0.286232
AGR2	2.22863	1.77387	11.8843	2.61153e-23	5.43966e-21	42.386	0.286342
MLANA	2.2364	1.71748	15.1299	7.02304e-32	6.90794e-29	61.8492	0.291261
IFI35	2.33621	-1.27791	11.6172	1.34239e-22	2.40071e-20	40.7706	0.299536
PLEKHF2	2.32224	1.48984	13.5913	7.60119e-28	3.54156e-25	52.6907	0.307668
KIF3B	2.24904	0.866787	12.0481	9.56384e-24	2.1166e-21	43.3772	0.318012
TNFSF18	2.46631	1.40354	12.931	4.27557e-26	1.30515e-23	48.7153	0.31816
MKL2	2.13807	-0.382985	14.4204	4.9831e-30	3.3933e-27	57.6484	0.32494
NMD3	2.4826	1.21326	11.1778	1.97941e-21	2.99534e-19	38.1156	0.325042
MUC1	2.33638	0.651871	9.15673	3.95912e-16	2.03178e-14	26.0817	0.325654
CCDC91	2.85848	2.05851	15.8532	9.53181e-34	1.68761e-30	66.0848	0.328052
FCGR2B	2.50483	1.53168	15.8611	9.09938e-34	1.68761e-30	66.1305	0.329545
BCL9	2.60871	1.64424	17.7341	1.70997e-38	7.56876e-35	76.8361	0.333332
MIR563	2.43746	1.32711	13.8141	1.96029e-28	1.07983e-25	54.0273	0.338451
PLA2G4C	2.39045	0.736971	13.5636	8.9976e-28	4.04571e-25	52.5243	0.344856
KCNJ2	2.44265	0.882563	12.5838	3.58172e-25	1.02281e-22	46.6182	0.346856
SCAMP5	2.47733	0.94881	14.5374	2.46126e-30	1.81569e-27	58.3438	0.352602
TDRKH	2.6299	1.12668	15.3771	1.60759e-32	2.18941e-29	63.302	0.359127
CDK5RAP1	2.58887	1.08459	15.5448	5.92765e-33	9.54082e-30	64.2848	0.363021
CLDN12	2.91555	1.15013	16.0128	3.71677e-34	8.22568e-31	67.0121	0.390067
RALB	3.21787	1.6436	21.088	1.66863e-46	2.9543e-42	94.9206	0.4066
RAD54B	3.15404	1.06398	16.9576	1.48597e-36	4.78772e-33	72.4464	0.427208
KIAA0196	3.16725	0.998252	20.8151	7.10005e-46	6.28532e-42	93.5042	0.445215

## Sheet: Table S2D
Table S2D. Intergenic DMRs between TNBC and TPBC.
intergenicRegion	logFC	AveExpr	t	P.Value	adj.P.Val	B	delta.of.beta
chr5:43017968-43018668	-3.95262	-0.866279	-16.5406	1.2607e-35	2.40206e-32	70.3728	-0.51694
chr5:43017968-43018668	-5.19937	-1.99428	-13.4294	1.70349e-27	5.51647e-25	51.8989	-0.49118
chr5:43017968-43018668	-3.90099	-1.21589	-15.6812	2.04301e-33	2.32477e-30	65.3562	-0.485294
chr7:23513534-23514412	-4.53618	-1.88533	-17.3078	1.43489e-37	4.89835e-34	74.7824	-0.48454
chr11:68622722-68623252	-3.82793	-0.997116	-13.5859	6.5321e-28	2.3576e-25	52.8455	-0.476663
chr6:15244877-15246160	-3.74783	1.07306	-16.4729	1.87692e-35	3.34296e-32	69.9805	-0.476357
chr8:142318353-142319155	-4.18533	-2.03166	-12.855	5.79676e-26	1.39275e-23	48.4152	-0.453924
chr5:72594147-72595808	-3.57388	-1.19415	-11.8978	2.10588e-23	3.12562e-21	42.5921	-0.453097
chr5:43017968-43018668	-5.08258	-2.36112	-13.9647	6.45386e-29	2.69778e-26	55.1311	-0.452951
chr6:41472816-41473291	-3.1967	-0.428598	-15.645	2.53508e-33	2.78116e-30	65.1433	-0.450964
chr5:43017968-43018668	-4.621	-2.55464	-15.862	6.96346e-34	8.77717e-31	66.4177	-0.4447
chr5:43017968-43018668	-3.7544	-1.37785	-13.5386	8.72334e-28	3.0284e-25	52.5598	-0.444165
chr17:27918161-27918398	-4.0166	-1.94979	-11.9985	1.13237e-23	1.76378e-21	43.2049	-0.443583
chr11:120434822-120435940	-4.06684	-1.4902	-11.8701	2.49795e-23	3.64159e-21	42.4235	-0.437675
chr11:68622722-68623252	-4.0722	-1.62866	-11.4486	3.34705e-22	3.96277e-20	39.8602	-0.435258
chr2:175204843-175207553	-3.4509	-0.482004	-10.9311	8.04678e-21	7.43261e-19	36.7201	-0.432317
chr2:131594139-131595302	-3.85938	-1.61417	-10.6057	5.89756e-20	4.58432e-18	34.7535	-0.431123
chr6:41472816-41473291	-3.20765	0.276179	-11.9318	1.70759e-23	2.57175e-21	42.7992	-0.431078
chr12:54144562-54145470	-3.62432	-1.0034	-12.3714	1.13804e-24	2.10949e-22	45.4744	-0.431007
chr5:43017968-43018668	-3.68118	-1.77823	-14.7244	6.3946e-31	4.06132e-28	59.6865	-0.430914
chr3:193587352-193587889	-3.58002	-0.786823	-10.2847	4.17722e-19	2.79379e-17	32.8211	-0.428346
chr5:43017968-43018668	-3.55591	-1.59724	-15.9655	3.76482e-34	5.05659e-31	67.0242	-0.427226
chr5:42951076-42952410	-3.15229	-0.417265	-11.5779	1.51015e-22	1.92123e-20	40.6463	-0.424501
chr5:42992033-42992955	-4.76166	-2.38581	-12.8287	6.81343e-26	1.60409e-23	48.2555	-0.42264
chr20:45440084-45440347	-3.58936	-1.64077	-14.5283	2.09538e-30	1.19218e-27	58.515	-0.421945
chr5:43017968-43018668	-2.90638	-0.482606	-14.097	2.8818e-29	1.3117e-26	55.9272	-0.420307
chr6:15244877-15246160	-3.17452	1.00459	-16.7329	4.08023e-36	8.35732e-33	71.4845	-0.418405
chr17:74965089-74965303	-3.92924	-2.10103	-14.3099	7.88895e-30	3.87031e-27	57.2063	-0.415209
chr5:43017968-43018668	-3.26491	-1.40198	-16.2861	5.64344e-35	8.72391e-32	68.8953	-0.415192
chr8:49293201-49293547	-3.37052	-0.76303	-10.3217	3.33538e-19	2.2659e-17	33.0432	-0.413194
chr11:16626053-16629180	-3.22029	-0.710925	-11.6231	1.14384e-22	1.4899e-20	40.9207	-0.410714
chr5:43017968-43018668	-3.64372	-1.94594	-15.5207	5.32444e-33	5.3199e-30	64.4113	-0.406783
chr11:2890388-2891337	-2.91405	-0.710547	-14.5364	1.99583e-30	1.14556e-27	58.563	-0.40609
chr5:115912001-115912384	-2.87028	-0.659445	-12.1492	4.4749e-24	7.60641e-22	44.122	-0.404632
chr5:43017968-43018668	-3.21712	-1.47444	-15.2834	2.20536e-32	1.90195e-29	63.0093	-0.404249
chr8:49468683-49468959	-3.45129	-1.05016	-10.7667	2.20352e-20	1.85353e-18	35.7254	-0.404244
chr2:206790632-206790834	-2.83526	-0.179463	-13.1863	7.56855e-27	2.21461e-24	50.426	-0.402032
chr10:124899704-124900077	-3.37365	-1.55517	-13.8174	1.58578e-28	6.24631e-26	54.2435	-0.400935
chr8:49468683-49468959	-4.23434	-2.05761	-10.069	1.54943e-18	9.4594e-17	31.5274	-0.394057
chr11:121233742-121233995	-2.61722	-0.138506	-15.5961	3.39326e-33	3.56423e-30	64.8557	-0.393086
chr17:36584420-36585453	-2.86645	-0.986732	-12.7274	1.2711e-25	2.82225e-23	47.6396	-0.392557
chr5:43017968-43018668	-3.21066	-1.59932	-15.5468	4.55632e-33	4.66624e-30	64.565	-0.392524
chr8:67873388-67875600	-3.811	-2.5028	-11.4818	2.72948e-22	3.31689e-20	40.0617	-0.391342
chr6:10398573-10398812	-3.10924	-1.36867	-13.9665	6.38391e-29	2.68222e-26	55.1419	-0.390624
chr10:135075001-135075452	-3.1849	-1.17054	-11.6997	7.13412e-23	9.6293e-21	41.387	-0.390291
chr9:96720586-96723189	-3.94231	-2.2297	-10.9846	5.797e-21	5.48439e-19	37.0439	-0.390152
chr5:42992033-42992955	-2.67539	-0.17459	-12.6911	1.58901e-25	3.44412e-23	47.4191	-0.387428
chr5:42992033-42992955	-3.00563	-1.18808	-12.9417	3.40178e-26	8.70963e-24	48.9416	-0.381007
chr11:2890388-2891337	-2.64832	0.117111	-12.8535	5.84989e-26	1.40141e-23	48.4062	-0.380843
chr20:45440084-45440347	-2.69631	-0.735611	-14.0883	3.03846e-29	1.37537e-26	55.8749	-0.380144
chr11:120434822-120435940	-2.7152	-0.755813	-13.6118	5.57516e-28	2.03917e-25	53.0019	-0.378896
chr7:100434982-100435193	-2.74585	-0.304291	-11.0723	3.38229e-21	3.30287e-19	37.5759	-0.37889
chr5:43017968-43018668	-3.93427	-2.37962	-14.3619	5.75021e-30	2.90812e-27	57.5185	-0.3772
chr7:113724924-113727795	-3.28234	-1.63636	-12.7506	1.10199e-25	2.48722e-23	47.7806	-0.37601
chr3:184319376-184319822	-3.31979	-1.56	-8.8554	2.20666e-15	7.47419e-14	24.3678	-0.375823
chr1:152161321-152161928	-3.48937	-1.51682	-9.64012	2.06524e-17	1.02054e-15	28.9724	-0.37461
chr7:155595692-155599414	-2.80951	-0.417814	-9.15959	3.65193e-16	1.43091e-14	26.1402	-0.373704
chr2:111875206-111880965	-2.89154	-0.982156	-10.6748	3.86571e-20	3.10507e-18	35.1705	-0.372581
chr10:134145177-134146025	-2.821	-0.973505	-9.81508	7.19832e-18	3.86727e-16	30.012	-0.371374
chr15:96911511-96911808	-2.848	-0.827782	-10.9262	8.29034e-21	7.62321e-19	36.6906	-0.371042
chr1:241587601-241587883	-2.89924	-1.21555	-10.3398	2.98828e-19	2.04536e-17	33.1517	-0.370565
chr5:43017968-43018668	-2.72437	-0.555028	-11.1108	2.6716e-21	2.66068e-19	37.8089	-0.370373
chr22:30476012-30476530	-2.61508	0.806066	-14.1157	2.5706e-29	1.17659e-26	56.04	-0.368913
chr5:42994626-42994936	-3.23037	-1.71826	-12.6426	2.14227e-25	4.55886e-23	47.124	-0.368127
chr5:42994626-42994936	-2.76136	-1.08282	-11.9083	1.97363e-23	2.94e-21	42.6562	-0.367558
chr10:102899177-102899489	-3.42952	-1.29769	-9.16197	3.60062e-16	1.41215e-14	26.1541	-0.367202
chr10:31422709-31423316	-2.60701	-0.53519	-12.0547	8.01027e-24	1.297e-21	43.5469	-0.365778
chr12:67462670-67463724	-2.59547	0.830316	-12.2483	2.42875e-24	4.2428e-22	44.7256	-0.365056
chr7:27265158-27265493	-3.1299	-1.68121	-12.094	6.28792e-24	1.04709e-21	43.786	-0.363922
chr6:130686414-130687736	-4.38422	-2.85505	-14.3406	6.54505e-30	3.28979e-27	57.3906	-0.363828
chr14:101121008-101121365	-2.7012	-0.858779	-11.214	1.41691e-21	1.4883e-19	38.4351	-0.362693
chr7:27265158-27265493	-2.6366	-0.917248	-11.4317	3.71557e-22	4.34881e-20	39.7571	-0.361971
chr19:46379883-46380207	-3.04434	-0.887633	-8.29598	5.74827e-14	1.49367e-12	21.1585	-0.36171
chr11:116706481-116706910	-3.29888	-1.8606	-12.2623	2.22862e-24	3.93515e-22	44.8106	-0.361593
chr2:219762987-219763537	-2.56954	-0.799009	-12.8685	5.33348e-26	1.29282e-23	48.4974	-0.360356
chr4:187025732-187026873	-2.80596	-1.4065	-13.6035	5.86362e-28	2.12569e-25	52.9521	-0.360325
chr11:20618197-20619920	-2.90629	-0.304416	-8.07267	2.07002e-13	4.83594e-12	19.8984	-0.360096
chr1:91316249-91317390	-2.74828	-1.12742	-11.1676	1.88387e-21	1.93902e-19	38.1538	-0.359962
chr17:74553220-74553912	-2.82898	1.44915	-11.2576	1.08364e-21	1.16666e-19	38.7	-0.359814
chr4:3878078-3878281	-2.81859	-1.26105	-11.3731	5.32632e-22	6.07779e-20	39.4014	-0.359672
chr6:1604606-1615866	-4.01487	2.85207	-12.6409	2.16483e-25	4.59336e-23	47.1137	-0.358426
chr6:41472816-41473291	-3.2843	-2.0318	-11.1107	2.6727e-21	2.66068e-19	37.8084	-0.356455
chr18:13868532-13869026	-2.95406	-1.77305	-12.287	1.91424e-24	3.4318e-22	44.9608	-0.356307
chr11:20184570-20185497	-3.25867	-2.04087	-11.7545	5.09182e-23	7.06187e-21	41.7201	-0.356089
chr3:8543201-8543579	-2.61792	0.989703	-12.9828	2.64129e-26	6.93592e-24	49.1915	-0.352278
chr13:46960684-46961670	-2.3129	-0.24628	-14.0564	3.689e-29	1.59942e-26	55.6834	-0.351617
chr2:1595402-1596020	-2.48246	0.116048	-10.1396	1.00938e-18	6.37122e-17	31.9503	-0.349892
chr6:52171922-52172147	-3.02849	1.41738	-8.53151	1.46903e-14	4.25743e-13	22.5011	-0.349705
chr7:92672789-92673016	-2.29839	0.0656717	-13.7419	2.51476e-28	9.67295e-26	53.7881	-0.349292
chr3:194014480-194014983	-2.65678	-0.271602	-8.44812	2.38463e-14	6.64534e-13	22.0243	-0.348717
chr1:169074766-169076411	-2.36364	0.241692	-11.6964	7.28177e-23	9.81243e-21	41.3667	-0.348524
chr5:139081001-139081202	-2.46993	-0.113072	-10.9484	7.23815e-21	6.73888e-19	36.8247	-0.348369
chr13:114914536-114914753	-2.6286	1.24546	-11.0214	4.62476e-21	4.43685e-19	37.267	-0.348321
chr1:33772146-33773104	-2.41217	0.613346	-11.1095	2.6924e-21	2.67704e-19	37.8012	-0.346211
chr2:129103077-129104287	-3.26736	2.06569	-11.9235	1.79719e-23	2.69677e-21	42.7487	-0.345105
chr1:91316249-91317390	-3.05399	-1.72972	-12.2547	2.33539e-24	4.08843e-22	44.7644	-0.342959
chr1:241587601-241587883	-3.69733	-2.62758	-10.2452	5.31487e-19	3.50601e-17	32.5833	-0.342301
chr7:32467434-32467948	-2.80284	-1.03065	-9.62401	2.27535e-17	1.11628e-15	28.8768	-0.341932
chr5:42951076-42952410	-2.75903	-0.987986	-9.11193	4.84625e-16	1.85366e-14	25.8613	-0.341106
chr11:20618197-20619920	-3.37623	-2.60518	-9.80155	7.81097e-18	4.15824e-16	29.9315	-0.341078
chr8:49293201-49293547	-3.31996	-2.4319	-13.0279	2.00255e-26	5.36172e-24	49.465	-0.340852
chr7:156810572-156814593	-2.76306	0.134016	-8.06115	2.21067e-13	5.13817e-12	19.8338	-0.33958
chr17:27918161-27918398	-3.29454	-2.37882	-11.729	5.95746e-23	8.13491e-21	41.565	-0.339434
chr2:172972804-172973242	-2.61763	1.22524	-8.90064	1.69059e-15	5.83908e-14	24.6302	-0.339426
chr17:78954993-78955381	-2.5266	0.699641	-10.3821	2.30941e-19	1.60484e-17	33.406	-0.339306
chr15:37403042-37403267	-3.00065	-1.88377	-10.8517	1.30883e-20	1.15553e-18	36.2398	-0.338976
chr10:31422709-31423316	-2.2968	-0.287708	-12.0466	8.42029e-24	1.35005e-21	43.4976	-0.338282
chr1:205424829-205426556	-3.57931	-2.84953	-11.6446	1.00165e-22	1.31515e-20	41.0518	-0.337629
chr1:48058793-48059230	-3.08752	-1.66434	-11.0725	3.38006e-21	3.30287e-19	37.5766	-0.336814
chr1:214360607-214360965	-2.55925	-0.90506	-9.08772	5.59446e-16	2.11223e-14	25.7199	-0.335982
chr5:43017968-43018668	-3.03166	-1.88515	-14.0733	3.32947e-29	1.4745e-26	55.7846	-0.335139
chr6:26020671-26021125	-2.41976	1.11864	-9.36976	1.04413e-16	4.51668e-15	27.3744	-0.33512
chr17:44895800-44897025	-2.34977	-0.718768	-11.6785	8.13202e-23	1.08643e-20	41.2576	-0.335009
chr6:27258958-27259163	-2.7066	-1.46517	-10.4687	1.36188e-19	9.90055e-18	33.9273	-0.334516
chr1:230561103-230562702	-3.31509	-2.49794	-14.709	7.01631e-31	4.38814e-28	59.5949	-0.333967
chr17:45949676-45949885	-2.37709	0.402029	-8.59988	9.86335e-15	2.96334e-13	22.8933	-0.33301
chr10:74020773-74021023	-2.43882	-0.844155	-9.87427	5.03512e-18	2.79112e-16	30.3646	-0.332922
chr5:43017968-43018668	-2.99836	-1.91503	-14.3793	5.17365e-30	2.68432e-27	57.6228	-0.332766
chr8:49468683-49468959	-2.45179	-0.801616	-10.6968	3.37985e-20	2.7411e-18	35.3031	-0.3327
chr7:100806279-100809064	-2.36193	0.917258	-12.9319	3.61174e-26	9.10491e-24	48.8825	-0.332156
chr21:35574323-35574549	-2.36234	0.842388	-11.0348	4.25775e-21	4.10975e-19	37.3486	-0.331887
chr3:87138225-87138546	-2.92238	-1.83437	-11.8306	3.18526e-23	4.56238e-21	42.1834	-0.331663
chr16:50279728-50280605	-2.21	-0.308453	-12.7245	1.29347e-25	2.85645e-23	47.6224	-0.331494
chr19:46379883-46380207	-3.32759	-1.74956	-8.51083	1.65679e-14	4.75949e-13	22.3827	-0.331075
chr2:175190866-175192123	-2.96124	-1.52723	-8.81127	2.86058e-15	9.50781e-14	24.1122	-0.330636
chr3:24535844-24537436	-2.66901	0.815671	-9.37859	9.90492e-17	4.30509e-15	27.4264	-0.330622
chr2:111875206-111880965	-2.44956	-0.764476	-10.7083	3.15004e-20	2.57357e-18	35.3726	-0.330603
chr2:219762987-219763537	-2.22425	0.00666917	-11.4695	2.94442e-22	3.53719e-20	39.9868	-0.330576
chr10:22623350-22625875	-3.58689	-3.14427	-8.43826	2.52506e-14	7.00096e-13	21.968	-0.330469
chr6:41472816-41473291	-2.22752	-0.632641	-13.7664	2.16607e-28	8.37105e-26	53.9355	-0.330213
chr5:140892913-140893189	-2.80525	-1.48975	-11.9075	1.98342e-23	2.94921e-21	42.6513	-0.329811
chr17:61926232-61926943	-2.48933	-1.20145	-6.90301	1.34459e-10	1.83478e-09	13.5434	-0.329642
chr17:8906236-8908080	-2.47888	-0.525117	-8.75002	4.09848e-15	1.32096e-13	23.758	-0.329427
chr4:184718263-184719754	-2.73746	-1.92151	-11.1609	1.96376e-21	2.01618e-19	38.1128	-0.329082
chr4:55094321-55094593	-2.43183	-0.625286	-9.57766	3.00581e-17	1.43847e-15	28.6023	-0.328942
chr19:836533-836899	-2.41179	0.787539	-11.2123	1.43172e-21	1.50193e-19	38.4249	-0.328881
chr5:958785-959172	-3.07542	-2.1019	-9.84777	5.90911e-18	3.21683e-16	30.2067	-0.328714
chr6:6007387-6007797	-3.51316	-2.96519	-12.0813	6.79837e-24	1.12523e-21	43.7089	-0.328636
chr13:46960684-46961670	-2.37196	-1.22435	-14.6802	8.35467e-31	5.1466e-28	59.4226	-0.327932
chr6:101841425-101841905	-2.32262	-0.818655	-11.7522	5.16336e-23	7.14585e-21	41.7063	-0.327287
chr5:42951076-42952410	-2.75703	-1.30737	-8.57153	1.16363e-14	3.4492e-13	22.7305	-0.326929
chr6:164393071-164393824	-3.41808	2.5676	-10.5897	6.50623e-20	5.02882e-18	34.6565	-0.326039
chr18:5894866-5896249	-2.36191	-0.96676	-11.5085	2.31606e-22	2.8449e-20	40.2239	-0.325992
chr10:32048716-32049423	-2.59991	1.52154	-10.7298	2.76229e-20	2.2791e-18	35.5023	-0.325838
chr6:85482569-85484718	-2.48072	-1.05987	-9.20748	2.74717e-16	1.09982e-14	26.4208	-0.325614
chr12:101109863-101111622	-2.96692	-2.17822	-13.2766	4.34763e-27	1.3391e-24	50.9735	-0.324885
chr6:168590832-168591394	-2.17716	-0.342671	-12.5972	2.83302e-25	5.89111e-23	46.848	-0.324617
chr19:15334122-15334822	-2.58531	-1.26657	-10.9255	8.32751e-21	7.6488e-19	36.6862	-0.324576
chr7:6703503-6704075	-2.52999	-0.484048	-9.03793	7.51331e-16	2.76783e-14	25.4293	-0.324291
chr22:42764389-42765248	-2.39422	-1.20489	-12.602	2.75049e-25	5.73403e-23	46.8772	-0.324152
chr2:175190866-175192123	-2.468	-0.633598	-9.17073	3.41805e-16	1.34441e-14	26.2054	-0.323446
chr7:113724924-113727795	-3.41486	-2.53505	-11.2403	1.20547e-21	1.28766e-19	38.5947	-0.32306
chr13:110790528-110791006	-2.34086	-0.931094	-11.1872	1.67036e-21	1.73698e-19	38.2726	-0.323044
chr10:102899177-102899489	-2.74554	-1.32157	-9.35629	1.13165e-16	4.85423e-15	27.2951	-0.322891
chr15:89904822-89906050	-2.52383	0.598955	-8.04449	2.4311e-13	5.60754e-12	19.7403	-0.322099
chr3:134031662-134032591	-2.25532	0.86588	-10.8053	1.73957e-20	1.49691e-18	35.9589	-0.322093
chr4:184718263-184719754	-2.47325	-1.49517	-12.0819	6.77152e-24	1.12306e-21	43.7128	-0.321646
chrX:39864525-39869106	-2.26221	0.120025	-9.95422	3.10495e-18	1.80289e-16	30.8416	-0.321605
chr2:105468851-105473488	-2.53607	-1.14782	-11.0986	2.87789e-21	2.84766e-19	37.7354	-0.321248
chr2:17720155-17720417	-2.6306	-1.76271	-11.2967	8.52186e-22	9.3592e-20	38.9373	-0.320913
chr19:46379883-46380207	-2.70462	-1.28371	-8.76487	3.75664e-15	1.21605e-13	23.8438	-0.320887
chr15:37403042-37403267	-2.59822	-1.28933	-11.44	3.53072e-22	4.15621e-20	39.8075	-0.320583
chr17:45949676-45949885	-2.24415	0.162681	-8.64421	7.61427e-15	2.33472e-13	23.1481	-0.320457
chr7:23513534-23514412	-2.49463	-1.46088	-12.7115	1.40153e-25	3.07025e-23	47.5431	-0.320293
chr17:25783099-25784358	-2.18614	-0.600264	-11.981	1.26157e-23	1.93922e-21	43.0982	-0.31989
chr1:65468272-65468828	-2.96666	2.17199	-9.11683	4.70738e-16	1.80306e-14	25.89	-0.319656
chr9:86755385-86755700	-2.31361	-0.726336	-8.09636	1.80797e-13	4.26264e-12	20.0315	-0.319593
chr11:46264973-46265335	-2.2441	-1.08544	-13.1286	1.07863e-26	3.07916e-24	50.0761	-0.318716
chr22:42764389-42765248	-2.06622	-0.127012	-13.5596	7.67105e-28	2.69738e-25	52.6868	-0.318711
chr6:164393071-164393824	-2.84833	1.97102	-10.644	4.66735e-20	3.68397e-18	34.9844	-0.318251
chr11:65246336-65246591	-2.17068	0.0949302	-9.51053	4.49661e-17	2.08813e-15	28.2051	-0.318203
chr19:4785250-4785490	-2.57192	-0.198233	-7.50889	4.95308e-12	8.92863e-11	16.7794	-0.318183
chr16:88442449-88442994	-2.50499	1.52748	-8.19809	1.00951e-13	2.50255e-12	20.6045	-0.317314
chr6:85482569-85484718	-2.40606	-1.19031	-10.3243	3.283e-19	2.23217e-17	33.0588	-0.317038
chr10:8076002-8077261	-2.74454	-1.37636	-10.0203	2.08115e-18	1.24641e-16	31.2363	-0.317
chr7:1337105-1337388	-3.18636	2.80145	-8.11694	1.60723e-13	3.83685e-12	20.1472	-0.316995
chr6:1604606-1615866	-2.23265	-0.820794	-12.054	8.04131e-24	1.29946e-21	43.5431	-0.316801
chr11:123301049-123302149	-3.56306	-3.07738	-8.76507	3.75212e-15	1.21506e-13	23.845	-0.316659
chr6:1604606-1615866	-2.3882	1.30416	-11.2835	9.24045e-22	1.01213e-19	38.8573	-0.316633
chr10:22623350-22625875	-2.83507	-1.94516	-9.85583	5.62854e-18	3.08047e-16	30.2547	-0.316104
chr2:106959115-106959526	-2.90329	1.82345	-7.98088	3.49205e-13	7.83846e-12	19.3843	-0.316063
chr12:22093954-22095357	-2.5967	-0.511774	-7.71657	1.55431e-12	3.07151e-11	17.9172	-0.315863
chr13:114914536-114914753	-2.35394	1.14396	-11.3463	6.28073e-22	7.07813e-20	39.2386	-0.315767
chr5:1553035-1553269	-2.06966	0.184781	-12.1132	5.58598e-24	9.39753e-22	43.9029	-0.315172
chr6:85482569-85484718	-2.45829	-1.37512	-11.3741	5.29339e-22	6.05709e-20	39.4075	-0.314874
chr12:123634826-123636176	-3.10974	-2.42616	-15.5666	4.04677e-33	4.19686e-30	64.682	-0.314743
chr3:22413492-22414365	-2.61099	-1.7599	-10.3505	2.79997e-19	1.9229e-17	33.2159	-0.31454
chr7:27265158-27265493	-2.0689	-0.546049	-13.3381	2.98162e-27	9.39553e-25	51.346	-0.314456
chr8:49293201-49293547	-3.27591	-2.75873	-10.3338	3.09921e-19	2.11599e-17	33.1157	-0.314174
chr12:133168946-133169191	-3.56376	2.78178	-12.104	5.911e-24	9.90364e-22	43.8471	-0.314149
chr3:184320005-184320218	-2.2952	-0.855707	-9.77836	8.98333e-18	4.72707e-16	29.7935	-0.314142
chr1:211688461-211689104	-2.09842	-0.468139	-12.0834	6.70899e-24	1.11494e-21	43.722	-0.314047
chr3:87138225-87138546	-2.53377	-1.52573	-12.367	1.16892e-24	2.16184e-22	45.448	-0.313772
chr7:140339997-140341136	-2.31624	-0.850381	-10.6659	4.08195e-20	3.25959e-18	35.1168	-0.313694
chr12:53107912-53108471	-3.09232	-2.44212	-8.99007	9.9722e-16	3.59131e-14	25.1503	-0.313184
chr3:193587352-193587889	-2.19996	-0.130595	-7.87255	6.45483e-13	1.37113e-11	18.7805	-0.312887
chr9:139888934-139890343	-2.54573	1.52984	-10.2555	4.98926e-19	3.29919e-17	32.6457	-0.312753
chr2:127783081-127783311	-3.20287	-1.63618	-7.27569	1.79095e-11	2.89243e-10	15.5185	-0.312724
chr3:193921881-193922407	-2.12721	0.196673	-9.71202	1.33992e-17	6.86123e-16	29.3991	-0.312469
chr1:91316249-91317390	-3.34025	-2.52179	-11.4406	3.51597e-22	4.1448e-20	39.8116	-0.31246
chr13:24269499-24270116	-2.20846	-0.221867	-8.92039	1.50474e-15	5.25504e-14	24.745	-0.312429
chr17:74261127-74262282	-2.09471	0.702949	-12.4322	7.82566e-25	1.49454e-22	45.8443	-0.312332
chr17:35291899-35300875	-2.79234	-1.0972	-6.99868	8.05193e-11	1.1509e-09	14.0455	-0.312237
chr2:660666-660909	-2.25385	0.0469702	-8.39825	3.18374e-14	8.68321e-13	21.7399	-0.312173
chrX:39864525-39869106	-2.09635	0.0936956	-11.6843	7.84291e-23	1.05167e-20	41.2934	-0.312132
chr20:61636171-61639055	-2.35735	-1.19658	-9.34283	1.22633e-16	5.2167e-15	27.2158	-0.31201
chr9:109622424-109623203	-2.31223	-1.48058	-8.68455	6.01442e-15	1.87219e-13	23.3803	-0.31195
chr5:2738953-2741237	-2.2845	-0.912236	-9.46196	6.01556e-17	2.73201e-15	27.9181	-0.311697
chr2:45029728-45030035	-2.43676	-1.09263	-10.4109	1.93763e-19	1.36701e-17	33.5793	-0.311577
chr8:49293201-49293547	-3.41309	-2.64798	-11.9724	1.32983e-23	2.03002e-21	43.0462	-0.311351
chr3:62362610-62363082	-2.10315	-0.283265	-9.4204	7.71396e-17	3.41255e-15	27.6729	-0.310802
chr20:44941342-44941569	-2.9059	-1.73972	-10.5568	7.95369e-20	6.09015e-18	34.4582	-0.310293
chr18:13868532-13869026	-2.17897	-1.03285	-10.2894	4.05951e-19	2.72396e-17	32.8493	-0.310222
chr8:52811167-52812312	-2.39811	1.62626	-10.7071	3.17283e-20	2.58914e-18	35.3655	-0.30958
chr8:49468683-49468959	-2.31941	-0.705329	-8.96733	1.14061e-15	4.05777e-14	25.0179	-0.309459
chr6:1599090-1599402	-2.56296	1.29596	-11.0072	5.04395e-21	4.81083e-19	37.1813	-0.309334
chr10:118922351-118923520	-3.23733	-2.46685	-10.4568	1.46383e-19	1.05752e-17	33.8561	-0.309053
chr8:67873388-67875600	-2.67658	-1.88185	-9.70088	1.43285e-17	7.2915e-16	29.333	-0.308575
chr7:92672789-92673016	-2.10885	-0.593488	-10.4283	1.74198e-19	1.23674e-17	33.6843	-0.308564
chr14:103010784-103011625	-2.1505	-0.491862	-9.83594	6.34662e-18	3.43447e-16	30.1363	-0.308428
chr3:27771638-27771942	-2.80516	-1.64698	-8.81567	2.78755e-15	9.28013e-14	24.1376	-0.308412
chr10:7449376-7455339	-2.27564	0.917584	-10.7134	3.05343e-20	2.49918e-18	35.4034	-0.308237
chr4:74809869-74810089	-2.64675	-1.084	-7.76123	1.20936e-12	2.44227e-11	18.1637	-0.307612
chr3:69591011-69592050	-2.61064	-2.33685	-8.91213	1.57984e-15	5.49156e-14	24.697	-0.307421
chr3:141497158-141497492	-2.82518	2.2948	-10.7847	1.97291e-20	1.67936e-18	35.8346	-0.307345
chr19:1503511-1503791	-2.80241	-1.80365	-9.94375	3.30797e-18	1.90458e-16	30.7791	-0.307323
chr11:20618197-20619920	-2.15994	-0.039959	-9.45447	6.29147e-17	2.8322e-15	27.8739	-0.307243
chr6:40359770-40360438	-2.25097	1.20912	-10.0785	1.46193e-18	8.95855e-17	31.5848	-0.306989
chr17:66192363-66195873	-2.3254	-1.27136	-12.3018	1.74683e-24	3.16633e-22	45.0512	-0.306822
chr10:27608674-27608892	-2.41745	1.27435	-10.7676	2.19156e-20	1.84537e-18	35.7308	-0.306653
chr17:47072820-47076042	-2.19485	-0.777784	-10.4303	1.72153e-19	1.22648e-17	33.696	-0.306489
chr2:42329439-42329653	-3.33314	-2.30701	-8.12045	1.57532e-13	3.76505e-12	20.1669	-0.306007
chr20:13200670-13202616	-2.28087	-1.03584	-9.88502	4.71839e-18	2.63157e-16	30.4287	-0.305945
chr3:13245692-13246212	-2.3052	0.152395	-7.96781	3.76134e-13	8.39233e-12	19.3113	-0.305863
chr1:225840270-225841795	-2.1772	0.746621	-9.45021	6.45372e-17	2.89728e-15	27.8488	-0.305614
chr10:79470962-79471425	-2.14883	-0.345466	-9.76844	9.53722e-18	5.00567e-16	29.7345	-0.305269
chr14:95826675-95826941	-2.12161	0.833662	-9.93438	3.50083e-18	2.00296e-16	30.7232	-0.305186
chr16:88442449-88442994	-2.31049	1.32665	-7.93737	4.47105e-13	9.84703e-12	19.1414	-0.304861
chr5:95170617-95170855	-1.99384	-0.0732406	-10.9282	8.18819e-21	7.54621e-19	36.7029	-0.304687
chr8:99952020-99954686	-3.12271	-2.26751	-7.71042	1.60883e-12	3.17237e-11	17.8834	-0.304364
chr20:48960164-48960373	-2.56552	0.792509	-8.25794	7.15618e-14	1.8265e-12	20.943	-0.304093
chr1:91190489-91192804	-2.04158	0.547016	-11.1517	2.07767e-21	2.12249e-19	38.0571	-0.303981
chr5:42951076-42952410	-2.95778	-2.36225	-7.74062	1.35793e-12	2.7162e-11	18.0499	-0.303844
chr9:14349307-14349515	-2.71444	-1.72228	-8.16312	1.23375e-13	3.01554e-12	20.4073	-0.303601
chr20:48960164-48960373	-2.3142	0.962727	-9.45469	6.28305e-17	2.83136e-15	27.8752	-0.303417
chr7:569812-570042	-2.4712	0.649706	-9.65092	1.93536e-17	9.61578e-16	29.0365	-0.30324
chr5:2866699-2867005	-2.60406	0.621518	-6.37064	2.18676e-09	2.35491e-08	10.8172	-0.302997
chr12:54387825-54388732	-2.57227	-1.08205	-7.43408	7.49486e-12	1.30151e-10	16.3729	-0.302851
chr1:46913786-46914343	-2.33691	-0.825572	-9.34782	1.19035e-16	5.07946e-15	27.2452	-0.302629
chr14:103745232-103746271	-2.34128	1.2174	-10.4036	2.02551e-19	1.4226e-17	33.5355	-0.302599
chr8:67873388-67875600	-2.55271	-1.45114	-10.4313	1.71073e-19	1.22062e-17	33.7022	-0.302129
chr12:4378366-4382222	-2.4315	-0.821773	-8.5761	1.13306e-14	3.36711e-13	22.7567	-0.302111
chr11:121233742-121233995	-1.99627	0.476677	-13.9838	5.74393e-29	2.42577e-26	55.2462	-0.301744
chr11:16626053-16629180	-1.977	-0.190001	-12.0058	1.08243e-23	1.69244e-21	43.2495	-0.301669
chr10:7449376-7455339	-2.39133	1.21448	-9.84666	5.94885e-18	3.23632e-16	30.2001	-0.30121
chr4:26030420-26030692	-2.61355	-1.21199	-9.08633	5.64052e-16	2.12766e-14	25.7118	-0.30097
chr10:118922351-118923520	-3.02679	-2.39572	-9.14894	3.89054e-16	1.51139e-14	26.0778	-0.300939
chr9:138304468-138304684	-1.96016	-0.0843819	-12.1259	5.16283e-24	8.72145e-22	43.9807	-0.300889
chr3:44036407-44041104	-2.33175	-1.42745	-11.463	3.06474e-22	3.64963e-20	39.9473	-0.300833
chr5:2738953-2741237	-2.48278	-1.43456	-9.04209	7.33066e-16	2.70419e-14	25.4535	-0.300777
chr20:48960164-48960373	-2.15896	0.388745	-8.90218	1.67524e-15	5.7888e-14	24.6392	-0.300597
chr5:43040345-43040633	-2.14459	0.662578	-8.68527	5.98923e-15	1.86577e-13	23.3844	-0.300576
chr6:108436109-108436522	-2.71872	-2.33276	-10.0732	1.51032e-18	9.23439e-17	31.5527	-0.300428
chr5:42994626-42994936	-3.16707	-2.55389	-12.2161	2.9623e-24	5.1095e-22	44.5295	-0.300343
chr3:64430585-64431192	-1.97518	-0.116725	-10.5359	9.03461e-20	6.82847e-18	34.3324	-0.300268
chr10:124899704-124900077	-2.90755	-2.04556	-9.81354	7.26547e-18	3.89313e-16	30.0029	-0.300238
chr6:15244877-15246160	-1.94375	0.191613	-13.0046	2.30976e-26	6.12424e-24	49.324	-0.300203
chr17:46832109-46832632	-2.40774	-1.40045	-10.439	1.63185e-19	1.17073e-17	33.7488	-0.300045
chr5:42992033-42992955	-2.81112	-1.98328	-12.91	4.13323e-26	1.03243e-23	48.7493	-0.299944
chr2:242805752-242806034	-2.38081	-1.06625	-8.34517	4.32761e-14	1.1523e-12	21.4378	-0.299938
chr16:85981652-85981965	-2.20485	-0.589993	-9.03764	7.52655e-16	2.77022e-14	25.4275	-0.299778
chr2:172972804-172973242	-2.06393	0.476694	-9.33456	1.28839e-16	5.45801e-15	27.1672	-0.299769
chr10:93647052-93647393	-2.51488	-1.8191	-11.4299	3.75689e-22	4.38465e-20	39.7461	-0.299746
chr17:35291899-35300875	-2.86608	-1.9429	-9.35444	1.14418e-16	4.90543e-15	27.2842	-0.299533
chr6:41395229-41396253	-2.05064	-0.88292	-10.9131	8.98434e-21	8.18784e-19	36.6113	-0.299529
chr15:96911511-96911808	-2.06118	-0.452911	-9.87149	5.12024e-18	2.8319e-16	30.3481	-0.299394
chr6:137818167-137819372	-2.35799	-1.44173	-10.5942	6.33034e-20	4.90213e-18	34.6836	-0.299266
chr8:18244455-18245226	-2.21991	-0.694895	-6.74124	3.17536e-10	4.02036e-09	12.7025	-0.299193
chr12:34488610-34489037	-3.85746	3.20432	-11.3725	5.34709e-22	6.093e-20	39.3976	-0.299115
chr7:32467434-32467948	-2.39825	-1.65534	-12.917	3.95798e-26	9.91674e-24	48.792	-0.298974
chr6:52171922-52172147	-2.11123	-0.384084	-9.60207	2.59597e-17	1.25405e-15	28.7468	-0.298865
chr5:42951076-42952410	-2.57432	-1.39033	-8.85014	2.27608e-15	7.68353e-14	24.3373	-0.298486
chr2:172947843-172948200	-1.96208	-0.342421	-11.3561	5.91292e-22	6.70049e-20	39.2982	-0.298277
chr13:114914536-114914753	-2.12543	0.840775	-10.1267	1.09146e-18	6.84713e-17	31.8732	-0.297544
chr3:195681288-195681563	-2.1018	0.0911941	-8.04258	2.45765e-13	5.6656e-12	19.7296	-0.297446
chr1:32054341-32054843	-2.07748	-0.682795	-6.84305	1.85104e-10	2.45159e-09	13.2305	-0.297068
chr6:27833120-27833406	-2.19027	1.1973	-10.7968	1.83212e-20	1.56851e-18	35.9077	-0.296519
chr8:128747805-128751279	-2.58008	1.71482	-10.4328	1.69499e-19	1.21178e-17	33.7113	-0.296476
chr5:180527368-180528782	-2.92101	-1.79844	-7.51023	4.91643e-12	8.87037e-11	16.7866	-0.296018
chr2:114260095-114261794	-2.99793	-2.06687	-10.9042	9.48988e-21	8.6198e-19	36.5572	-0.295988
chr1:46913786-46914343	-2.11873	-0.736601	-9.65446	1.89459e-17	9.44375e-16	29.0575	-0.295843
chr5:140892913-140893189	-2.12843	-0.590024	-9.08129	5.81162e-16	2.18416e-14	25.6823	-0.295818
chr4:187025732-187026873	-2.333	-1.5382	-11.2156	1.40295e-21	1.47553e-19	38.4449	-0.295549
chr1:214360607-214360965	-2.82222	-1.71999	-9.01734	8.48713e-16	3.08907e-14	25.3092	-0.294849
chr3:134031662-134032591	-2.27579	1.38623	-10.1302	1.06884e-18	6.71037e-17	31.8939	-0.294824
chr5:1930754-1931986	-2.29041	-1.00097	-7.20738	2.60106e-11	4.05451e-10	15.1526	-0.294272
chr17:59473060-59483266	-2.45374	-1.68685	-11.0956	2.93254e-21	2.89474e-19	37.7168	-0.294256
chr1:158083270-158083540	-2.81256	-2.38017	-10.1133	1.18413e-18	7.41708e-17	31.7928	-0.294135
chr13:113552381-113552773	-2.15969	1.25692	-9.46635	5.85924e-17	2.66693e-15	27.9441	-0.293771
chr6:26020671-26021125	-2.11679	1.63263	-7.45486	6.6817e-12	1.17198e-10	16.4856	-0.293604
chr6:156718071-156718547	-1.97127	0.72078	-8.63303	8.12805e-15	2.4765e-13	23.0838	-0.293104
chr1:48058793-48059230	-2.43216	-1.58384	-9.8763	4.97383e-18	2.76088e-16	30.3767	-0.292831
chr12:1770701-1771476	-2.39873	-0.84293	-7.5663	3.59984e-12	6.63969e-11	17.0926	-0.292775
chr2:66660452-66660794	-2.68789	-1.20561	-6.79987	2.3283e-10	3.02501e-09	13.0061	-0.292751
chr1:240160837-240161616	-2.85118	-1.75654	-7.68157	1.89121e-12	3.67958e-11	17.7246	-0.292748
chr5:139088812-139091024	-2.13906	-0.474977	-7.40527	8.78693e-12	1.50452e-10	16.2169	-0.292724
chr3:193921881-193922407	-1.92964	0.380947	-10.6758	3.84299e-20	3.08986e-18	35.1763	-0.292655
chr5:76941395-76941888	-3.02481	-2.74418	-12.8251	6.96726e-26	1.62629e-23	48.2335	-0.292641
chr11:20618197-20619920	-2.80285	-1.70418	-7.71804	1.5415e-12	3.04843e-11	17.9254	-0.292281
chr5:87985470-87985810	-2.16181	-1.06953	-8.78137	3.40977e-15	1.11478e-13	23.9392	-0.292167
chr15:76632262-76635515	-2.70801	-1.52715	-8.63342	8.10991e-15	2.47189e-13	23.086	-0.29215
chr2:5831187-5831413	-2.74759	-1.99818	-8.53539	1.43622e-14	4.17267e-13	22.5233	-0.291974
chr21:44782248-44782601	-2.4942	-1.35771	-8.56538	1.20607e-14	3.56085e-13	22.6952	-0.291795
chr12:133022649-133022863	-2.11593	-1.04338	-9.46979	5.73996e-17	2.61554e-15	27.9643	-0.291688
chr17:74378848-74382513	-2.6815	-2.19345	-11.9996	1.12459e-23	1.755e-21	43.2118	-0.291392
chr7:6703503-6704075	-2.0564	-0.608373	-10.5096	1.06102e-19	7.86326e-18	34.1737	-0.291296
chr17:8906236-8908080	-2.49606	-1.6958	-9.7898	8.38469e-18	4.43199e-16	29.8615	-0.29107
chr17:71948478-71949255	-2.6428	-1.16514	-7.73838	1.37511e-12	2.74921e-11	18.0375	-0.290938
chr2:219762987-219763537	-2.38357	-2.08383	-10.3133	3.51055e-19	2.37702e-17	32.9927	-0.290723
chr10:44788811-44789120	-2.06185	-0.270149	-8.89483	1.74941e-15	6.01719e-14	24.5965	-0.290431
chr2:71114733-71115474	-2.56249	-2.16657	-9.09322	5.41497e-16	2.05013e-14	25.752	-0.290407
chr7:139930065-139930356	-2.391	-1.50207	-8.59295	1.02704e-14	3.06988e-13	22.8534	-0.290179
chr17:21178819-21179690	-1.99739	0.602056	-10.8731	1.14834e-20	1.02824e-18	36.3689	-0.289726
chr1:63153380-63154349	-2.11197	1.15147	-11.7768	4.43898e-23	6.20624e-21	41.8556	-0.28971
chr5:42951076-42952410	-3.17974	-2.48695	-7.79281	1.01242e-12	2.07836e-11	18.3383	-0.289683
chr2:219827659-219828205	-2.05333	-1.13136	-11.5781	1.50827e-22	1.92123e-20	40.6475	-0.289489
chr2:172947843-172948200	-2.21563	-1.37154	-9.45912	6.11859e-17	2.76806e-15	27.9013	-0.289092
chr11:69831571-69832484	-2.23752	-0.762061	-8.48081	1.97258e-14	5.58636e-13	22.211	-0.288967
chr12:110150047-110150262	-2.38003	1.7178	-11.4804	2.75246e-22	3.33593e-20	40.0534	-0.288866
chr6:1604606-1615866	-2.24011	-0.0225409	-6.87417	1.56835e-10	2.11098e-09	13.3927	-0.2888
chr11:119612091-119612476	-2.61952	-2.09874	-10.6992	3.32963e-20	2.70631e-18	35.3179	-0.288786
chr17:71948478-71949255	-2.17448	-1.05959	-9.54195	3.72443e-17	1.75369e-15	28.3909	-0.288625
chr1:844299-845883	-1.91577	-0.610178	-10.8926	1.01866e-20	9.19152e-19	36.4872	-0.288546
chr3:87138225-87138546	-2.74833	-2.19113	-9.55463	3.45154e-17	1.63176e-15	28.4659	-0.288424
chr1:9294401-9295118	-1.89264	0.165141	-10.8584	1.25614e-20	1.1126e-18	36.2803	-0.288275
chr17:77770672-77778468	-2.53697	-1.84861	-8.17268	1.16796e-13	2.86756e-12	20.4612	-0.288267
chr17:15820620-15821325	-2.16729	1.05641	-11.6321	1.08178e-22	1.41356e-20	40.9758	-0.288159
chr11:66079092-66080920	-2.44702	-2.22268	-7.97384	3.63471e-13	8.13638e-12	19.3449	-0.288073
chr15:37403042-37403267	-2.13696	-1.09489	-12.297	1.7992e-24	3.23975e-22	45.022	-0.288019
chr6:164393071-164393824	-2.32894	0.976798	-8.37529	3.63601e-14	9.81544e-13	21.6091	-0.287733
chr6:41395229-41396253	-2.28075	-1.78856	-10.9424	7.50674e-21	6.9652e-19	36.7887	-0.287284
chr6:43737632-43739852	-1.87785	0.723361	-12.6477	2.0758e-25	4.42891e-23	47.1552	-0.287171
chr6:106441986-106442912	-2.62364	-2.5137	-12.5302	4.27889e-25	8.57138e-23	46.4407	-0.287036
chr3:44036407-44041104	-2.49632	-1.98773	-10.2319	5.76022e-19	3.77094e-17	32.5039	-0.286865
chr2:237086727-237088463	-2.18414	-1.56227	-10.2801	4.29764e-19	2.86731e-17	32.793	-0.286671
chr17:8906236-8908080	-1.94222	0.0167623	-9.45186	6.39051e-17	2.87363e-15	27.8585	-0.286624
chr7:92672789-92673016	-1.82099	-0.376858	-13.7109	3.04099e-28	1.15883e-25	53.6005	-0.28655
chr12:126675561-126676195	-2.21902	-0.424298	-6.57037	7.78368e-10	9.15733e-09	11.826	-0.2865
chr6:1604606-1615866	-1.94283	0.0300044	-9.35644	1.13059e-16	4.85223e-15	27.296	-0.286416
chr5:2738953-2741237	-1.97494	-0.127856	-8.96087	1.18497e-15	4.20644e-14	24.9803	-0.286351
chr20:45440084-45440347	-2.50356	-2.18055	-11.654	9.45671e-23	1.24765e-20	41.1086	-0.286285
chr1:91316249-91317390	-2.67805	-2.28053	-9.95217	3.14372e-18	1.82282e-16	30.8293	-0.286171
chr18:73627917-73628658	-1.95236	-0.205843	-9.10063	5.18221e-16	1.96929e-14	25.7953	-0.286123
chr10:5882303-5882635	-2.00903	0.873479	-8.80218	3.01762e-15	9.94933e-14	24.0595	-0.286068
chrX:39864525-39869106	-1.88581	-0.374599	-11.5418	1.88653e-22	2.36209e-20	40.4265	-0.286022
chr17:26577493-26577890	-2.02674	0.73137	-9.46428	5.93232e-17	2.6959e-15	27.9318	-0.2855
chr2:106959115-106959526	-2.14598	1.16106	-8.90774	1.6213e-15	5.62374e-14	24.6715	-0.28548
chr4:174443365-174443948	-2.51423	-1.91142	-11.4723	2.89411e-22	3.49274e-20	40.0038	-0.285418
chr17:46723731-46724383	-3.13135	-2.19716	-7.87567	6.34184e-13	1.34888e-11	18.7979	-0.285414
chr21:46351328-46352911	-2.55734	-1.26058	-7.42302	7.96711e-12	1.3771e-10	16.313	-0.285231
chr8:24857509-24858427	-2.19456	-1.25376	-9.17712	3.29071e-16	1.29744e-14	26.2428	-0.285083
chr4:1807801-1808059	-2.11428	-1.00547	-9.19322	2.99035e-16	1.18932e-14	26.3372	-0.285061
chr5:176046143-176047641	-2.76396	-1.79569	-8.80985	2.8846e-15	9.57118e-14	24.1039	-0.28505
chr20:45440084-45440347	-1.95832	-0.326057	-8.40819	3.00559e-14	8.23297e-13	21.7965	-0.284944
chr3:193851699-193852042	-2.0143	0.792108	-10.5306	9.33446e-20	7.00983e-18	34.3002	-0.284685
chr5:134827285-134827644	-1.80762	0.136856	-11.5884	1.41629e-22	1.81591e-20	40.7097	-0.284555
chr3:87138225-87138546	-2.95006	-2.51231	-9.33841	1.25914e-16	5.33962e-15	27.1898	-0.284488
chr20:30175457-30176058	-2.06638	-0.560839	-7.30739	1.50542e-11	2.46088e-10	15.6888	-0.284393
chr6:167507434-167507730	-1.91893	-0.107575	-9.34556	1.20649e-16	5.13761e-15	27.2319	-0.284251
chr6:99279317-99283842	-2.25048	-1.30628	-8.5476	1.3377e-14	3.91981e-13	22.5933	-0.284056
chr1:43250762-43251082	-2.20736	-0.733523	-7.54875	3.96917e-12	7.27829e-11	16.9967	-0.283858
chr10:118922351-118923520	-2.20362	-1.37417	-9.835	6.38282e-18	3.4495e-16	30.1306	-0.283649
chr19:15695298-15695535	-2.70406	-1.89435	-9.61298	2.43131e-17	1.18218e-15	28.8115	-0.283592
chr3:69591011-69592050	-2.91813	-2.36374	-12.2708	2.11418e-24	3.74923e-22	44.8626	-0.283574
chr1:208132327-208133117	-2.41889	-1.28078	-9.4928	5.00081e-17	2.29919e-15	28.1003	-0.283447
chr7:113724924-113727795	-1.90618	-0.222851	-9.04281	7.29945e-16	2.69389e-14	25.4577	-0.283377
chr3:193587352-193587889	-2.16318	-1.18618	-11.4926	2.5533e-22	3.11298e-20	40.1276	-0.283332
chr15:30260495-30261394	-1.89361	-0.428845	-9.61895	2.34557e-17	1.14607e-15	28.8469	-0.283241
chr2:182547873-182549177	-1.98593	-0.407223	-8.80862	2.90559e-15	9.62058e-14	24.0968	-0.283147
chr4:1505254-1505560	-2.29879	0.994592	-6.81107	2.19399e-10	2.86368e-09	13.0642	-0.283128
chr6:128901553-128901925	-2.01603	0.738723	-11.6101	1.23907e-22	1.60531e-20	40.8417	-0.282958
chr17:46695325-46695553	-2.11837	-0.273029	-7.9693	3.72974e-13	8.3241e-12	19.3196	-0.282825
chr2:628909-629190	-2.52345	0.78733	-8.06027	2.22175e-13	5.161e-12	19.8288	-0.28277
chr8:67873388-67875600	-2.15057	-0.958342	-8.38858	3.367e-14	9.14711e-13	21.6848	-0.282706
chr11:66176034-66176649	-2.54532	-2.21667	-14.8169	3.65612e-31	2.45529e-28	60.2383	-0.282487
chr4:187025732-187026873	-1.82795	0.246041	-11.1383	2.25588e-21	2.28743e-19	37.9759	-0.282174
chr11:68622722-68623252	-2.2984	-1.55854	-11.098	2.88969e-21	2.85588e-19	37.7314	-0.28203
chr12:101109863-101111622	-2.16033	-1.5423	-10.0332	1.92422e-18	1.16177e-16	31.3137	-0.282008
chr5:958785-959172	-1.92081	-0.608627	-8.46101	2.21292e-14	6.21119e-13	22.0978	-0.281766
chr12:5153012-5154346	-2.20471	0.54422	-7.62538	2.58954e-12	4.9066e-11	17.416	-0.28136
chr2:175190866-175192123	-2.53533	-1.82014	-9.52495	4.12412e-17	1.9319e-15	28.2903	-0.281093
chr5:1553035-1553269	-2.06529	1.27466	-10.6095	5.76532e-20	4.50288e-18	34.7759	-0.28105
chr14:101175195-101176267	-2.21081	-1.41858	-7.82771	8.31597e-13	1.72838e-11	18.5316	-0.281033
chr6:130686414-130687736	-3.85456	-3.77832	-10.3879	2.22825e-19	1.55107e-17	33.4413	-0.280972
chr12:11653232-11653775	-2.17467	0.0793702	-6.89127	1.43162e-10	1.9416e-09	13.482	-0.280926
chr2:5813482-5813710	-2.3151	-1.82236	-10.6074	5.83754e-20	4.55062e-18	34.7636	-0.280292
chr7:556611-562845	-2.78204	2.27096	-9.73042	1.19932e-17	6.20722e-16	29.5085	-0.280272
chr5:76936126-76936984	-2.07612	-0.775851	-9.15253	3.80834e-16	1.48086e-14	26.0989	-0.28001
chr19:1194461-1194863	-1.85827	0.245438	-10.4296	1.72852e-19	1.22932e-17	33.692	-0.279964
chr11:2883689-2884461	-1.95494	0.354095	-6.92421	1.20055e-10	1.65842e-09	13.6543	-0.27974
chr2:131009569-131010185	-1.97458	-0.302645	-8.98451	1.03052e-15	3.69823e-14	25.1179	-0.279453
chr2:8723855-8724093	-2.48325	-1.0423	-6.40947	1.79124e-09	1.96486e-08	11.0119	-0.279432
chr5:71014917-71015715	-1.84111	0.0113291	-10.1467	9.66837e-19	6.14054e-17	31.9928	-0.279033
chr20:52276744-52277051	-2.20062	-0.471931	-6.70711	3.80163e-10	4.74798e-09	12.5265	-0.27888
chr7:92672789-92673016	-1.91065	-0.662173	-10.6678	4.03499e-20	3.23154e-18	35.1282	-0.278749
chr9:86755385-86755700	-2.2089	-1.56895	-10.4035	2.02634e-19	1.4226e-17	33.5351	-0.278584
chr12:47224912-47225664	-2.89095	-1.75048	-8.38596	3.41834e-14	9.27674e-13	21.6699	-0.278496
chr5:17491457-17491873	-2.07364	0.953489	-9.37202	1.03012e-16	4.46079e-15	27.3877	-0.278278
chr10:131761169-131771696	-2.89252	-2.99653	-8.0484	2.37746e-13	5.49619e-12	19.7622	-0.278211
chr4:26030420-26030692	-2.30216	-1.10295	-9.24604	2.18385e-16	8.8928e-15	26.647	-0.278211
chr9:36487107-36488083	-2.52991	-2.67992	-8.73071	4.58967e-15	1.46601e-13	23.6465	-0.278127
chr15:37403042-37403267	-2.49614	-1.7302	-8.27211	6.59556e-14	1.69237e-12	21.0232	-0.278119
chr12:103359248-103359629	-2.16846	-1.3475	-8.05708	2.26261e-13	5.244e-12	19.8109	-0.278079
chr5:76941395-76941888	-2.36096	-1.569	-8.31015	5.29706e-14	1.38631e-12	21.2389	-0.277997
chr1:41706957-41708327	-2.363	1.94512	-11.1319	2.34647e-21	2.35596e-19	37.937	-0.277975
chr14:103541703-103542179	-2.87528	1.80431	-10.5549	8.04524e-20	6.15449e-18	34.4469	-0.277487
chr12:66135120-66136400	-2.16494	-1.65198	-10.1066	1.23336e-18	7.69606e-17	31.7526	-0.27748
chr15:31683984-31685824	-1.87264	-0.606761	-10.146	9.70997e-19	6.16218e-17	31.9886	-0.277053
chr7:113724924-113727795	-1.9045	-0.137361	-8.64081	7.76697e-15	2.37527e-13	23.1285	-0.276979
chr7:6703503-6704075	-2.70193	-1.87063	-8.47267	2.06811e-14	5.83471e-13	22.1644	-0.276849
chr1:46632689-46632932	-1.90685	-0.390553	-9.31655	1.43453e-16	6.00873e-15	27.0613	-0.276827
chr19:4566457-4566678	-2.22706	1.56459	-9.49361	4.97646e-17	2.28929e-15	28.1051	-0.276767
chr11:75945903-75947583	-2.72546	-2.71459	-9.48985	5.08988e-17	2.33658e-15	28.0829	-0.276689
chr5:76941395-76941888	-2.43423	-2.05125	-11.248	1.14945e-21	1.23104e-19	38.6417	-0.276329
chr2:47917888-47918414	-1.90301	0.468501	-10.6005	6.08927e-20	4.7199e-18	34.7219	-0.276304
chr21:44876603-44876827	-2.16231	-0.664586	-7.62866	2.54256e-12	4.82538e-11	17.4339	-0.276246
chr2:240868278-240868590	-2.22804	1.50534	-6.17401	5.9463e-09	5.82473e-08	9.84148	-0.276068
chr2:42329439-42329653	-2.6386	-2.07425	-7.25969	1.9548e-11	3.1299e-10	15.4326	-0.275935
chr2:5831187-5831413	-2.24098	-1.5851	-9.42189	7.64563e-17	3.38415e-15	27.6817	-0.27585
chr5:72594147-72595808	-2.41386	-2.11982	-10.9832	5.84408e-21	5.52256e-19	37.0359	-0.275807
chr2:42329439-42329653	-3.17715	-2.39174	-7.89329	5.74e-13	1.23433e-11	18.8959	-0.275633
chr2:43019665-43020509	-2.05765	1.41453	-8.48986	1.87155e-14	5.32417e-13	22.2627	-0.275622
chr7:84814839-84816242	-2.48258	-2.377	-8.90571	1.64075e-15	5.68161e-14	24.6597	-0.27547
chr5:43017968-43018668	-1.83545	0.178969	-8.40332	3.09163e-14	8.45733e-13	21.7687	-0.275112
chr2:71114733-71115474	-2.41536	-1.6473	-7.53177	4.36217e-12	7.94558e-11	16.904	-0.274858
chr19:5822284-5822532	-2.75265	2.1333	-8.68486	6.00356e-15	1.86953e-13	23.3821	-0.274838
chr14:26674163-26674478	-1.93994	-0.841489	-7.83921	7.79292e-13	1.6271e-11	18.5954	-0.274752
chr18:5894866-5896249	-2.81059	-3.1629	-9.64969	1.94984e-17	9.68146e-16	29.0291	-0.274634
chr6:5997027-5997414	-2.36407	-1.75163	-10.8218	1.57247e-20	1.36475e-18	36.0586	-0.274464
chr16:1382916-1384735	-1.94195	-0.665315	-7.82959	8.22811e-13	1.71229e-11	18.542	-0.27443
chr14:106145948-106146803	-2.70834	2.32543	-11.0007	5.25133e-21	4.98541e-19	37.1415	-0.274356
chr2:42329439-42329653	-2.18473	-0.915371	-7.81214	9.07892e-13	1.87601e-11	18.4454	-0.274301
chr5:72594147-72595808	-2.55908	-2.46773	-11.4954	2.50978e-22	3.06905e-20	40.1446	-0.274281
chr11:119612091-119612476	-3.06902	-3.12732	-8.8098	2.88549e-15	9.57118e-14	24.1036	-0.274231
chr8:49293201-49293547	-3.09185	-2.94413	-9.4568	6.20418e-17	2.80214e-15	27.8877	-0.27391
chr21:45575451-45575833	-1.86999	0.79652	-10.1695	8.41653e-19	5.36627e-17	32.1297	-0.273907
chr14:78108170-78108662	-2.25009	-1.81001	-9.86997	5.16756e-18	2.85488e-16	30.339	-0.273812
chr10:131761169-131771696	-2.86919	-2.54754	-8.26186	6.99668e-14	1.78746e-12	20.9652	-0.273791
chr3:137487429-137488021	-2.0142	-1.16326	-10.6145	5.58914e-20	4.36945e-18	34.8065	-0.273614
chr14:101175195-101176267	-2.78527	-2.11804	-8.80756	2.92359e-15	9.67407e-14	24.0907	-0.2736
chr3:133646094-133646650	-1.83517	-0.0381505	-9.29517	1.62963e-16	6.76029e-15	26.9355	-0.273595
chr20:60544830-60545045	-2.66945	2.43275	-8.33534	4.58027e-14	1.21169e-12	21.382	-0.273587
chr19:57149423-57149631	-2.22292	-1.65723	-7.34025	1.25698e-11	2.09318e-10	15.8657	-0.273575
chr1:844299-845883	-2.35595	-2.0804	-11.0339	4.28352e-21	4.12881e-19	37.3427	-0.273558
chr12:103359248-103359629	-2.33395	-1.89642	-8.43579	2.56144e-14	7.09221e-13	21.9539	-0.273538
chr12:47224912-47225664	-3.06526	-2.69678	-9.40633	8.39148e-17	3.70029e-15	27.5899	-0.273347
chr5:1553035-1553269	-1.87103	0.802931	-10.1981	7.0762e-19	4.57579e-17	32.3009	-0.273317
chr11:20184570-20185497	-2.31683	-1.78003	-7.54108	4.14201e-12	7.57658e-11	16.9549	-0.273217
chr2:102867093-102867827	-1.92671	-0.74924	-8.24407	7.75082e-14	1.96481e-12	20.8645	-0.273197
chr3:54121624-54122147	-1.94276	-0.589878	-8.5397	1.40064e-14	4.08233e-13	22.548	-0.273127
chr5:2748368-2757024	-2.16197	-1.15033	-8.38731	3.39189e-14	9.21107e-13	21.6775	-0.273046
chr21:15068825-15070104	-1.92041	0.663466	-8.24639	7.64803e-14	1.93995e-12	20.8776	-0.273044
chr9:86755385-86755700	-1.81466	-0.370647	-8.55664	1.26914e-14	3.7309e-13	22.6451	-0.273
chr5:54523676-54523901	-1.88246	-0.81552	-8.73365	4.51138e-15	1.44269e-13	23.6635	-0.272949
chr13:100611862-100612278	-2.21427	-1.27448	-7.17106	3.1698e-11	4.86698e-10	14.9588	-0.27289
chr2:63285949-63287097	-3.32281	-3.18012	-11.8742	2.43611e-23	3.55776e-21	42.4482	-0.272729
chr19:1503037-1503370	-1.86075	-0.727173	-9.86196	5.42397e-18	2.98446e-16	30.2912	-0.272587
chr17:35291899-35300875	-2.03315	-0.71663	-7.49837	5.25072e-12	9.4237e-11	16.7221	-0.272581
chr5:42992033-42992955	-1.83283	0.532806	-9.20324	2.81738e-16	1.12654e-14	26.3959	-0.272485
chr7:72838383-72838815	-2.16938	-1.84047	-6.80432	2.27398e-10	2.96055e-09	13.0292	-0.272209
chr20:61200972-61201272	-2.01197	-0.601682	-8.0703	2.09815e-13	4.89887e-12	19.8851	-0.271886
chr8:49293201-49293547	-1.99334	-1.2618	-10.7406	2.58478e-20	2.14778e-18	35.5679	-0.271871
chr12:111020507-111021192	-2.26646	-2.14509	-9.87142	5.12251e-18	2.8319e-16	30.3476	-0.27183
chr22:24819537-24820810	-1.77659	-0.09241	-10.7181	2.96693e-20	2.43568e-18	35.4317	-0.271636
chr5:77146998-77147785	-2.49935	-2.23449	-8.22606	8.59682e-14	2.16055e-12	20.7626	-0.271229
chr11:2890388-2891337	-1.72236	-0.13016	-12.7203	1.32717e-25	2.92299e-23	47.597	-0.2712
chr5:3326328-3326645	-2.00478	0.696654	-8.24649	7.64391e-14	1.9395e-12	20.8781	-0.271198
chr1:48058793-48059230	-2.62951	-2.44504	-8.09571	1.8147e-13	4.27728e-12	20.0278	-0.271155
chr17:46832109-46832632	-2.13157	-1.07569	-8.39215	3.29806e-14	8.97409e-13	21.7051	-0.271137
chr13:24269499-24270116	-1.75164	0.0196519	-9.98808	2.52949e-18	1.48987e-16	31.0438	-0.271126
chr17:46832109-46832632	-1.93976	-0.394038	-8.03122	2.62213e-13	6.02613e-12	19.6659	-0.271114
chr10:32398836-32399096	-1.82507	0.200093	-8.56556	1.20482e-14	3.5593e-13	22.6963	-0.270971
chr6:87861526-87862513	-2.00489	1.23671	-11.3772	5.19419e-22	5.96023e-20	39.4262	-0.270659
chr4:113444181-113444389	-2.74623	-1.97658	-8.74138	4.3116e-15	1.38421e-13	23.7081	-0.270571
chr18:5894866-5896249	-1.95245	-1.36033	-11.5654	1.63142e-22	2.05951e-20	40.57	-0.270539
chr19:38700333-38700577	-2.28948	-0.780467	-6.71559	3.63552e-10	4.55859e-09	12.5702	-0.270538
chr10:2543463-2544121	-2.15604	1.38976	-9.13047	4.34138e-16	1.67305e-14	25.9698	-0.270517
chr1:98519001-98519983	-2.31102	-1.44459	-7.83356	8.0458e-13	1.67733e-11	18.5641	-0.270465
chr12:132653023-132653236	-2.09452	-1.4685	-8.22836	8.48371e-14	2.13343e-12	20.7756	-0.270336
chr2:1595402-1596020	-1.98354	-0.820054	-10.1372	1.02432e-18	6.45061e-17	31.9358	-0.270061
chr6:106441986-106442912	-1.9727	0.95003	-7.57598	3.41098e-12	6.32266e-11	17.1455	-0.270034
chr1:1859246-1859523	-2.50105	1.8748	-8.66002	6.94244e-15	2.13993e-13	23.239	-0.27001
chr21:45575451-45575833	-1.76483	0.425403	-11.4639	3.04677e-22	3.63881e-20	39.9531	-0.269664
chr2:119599458-119600966	-1.89632	-0.5312	-9.04844	7.06025e-16	2.60914e-14	25.4905	-0.269551
chr11:20184570-20185497	-2.14678	-1.592	-9.52301	4.17249e-17	1.95233e-15	28.2788	-0.269476
chr7:1283839-1284040	-2.36486	-0.963804	-6.86355	1.65965e-10	2.2182e-09	13.3373	-0.269311
chr5:141392360-141392587	-1.87417	-0.552213	-8.83137	2.54182e-15	8.50699e-14	24.2285	-0.269176
chr17:70112824-70114271	-1.95503	-0.483258	-7.38868	9.62891e-12	1.63773e-10	16.1271	-0.26893
chr6:85482569-85484718	-2.7755	-2.19322	-8.51044	1.66062e-14	4.76714e-13	22.3804	-0.268929
chr6:101841425-101841905	-2.56084	-2.2461	-11.468	2.9708e-22	3.56365e-20	39.978	-0.268874
chr20:48960164-48960373	-2.21822	1.50149	-9.97913	2.6704e-18	1.56611e-16	30.9903	-0.268849
chr10:102975969-102978096	-2.33647	-1.66096	-7.86256	6.82995e-13	1.4411e-11	18.725	-0.268156
chr3:137487429-137488021	-2.5227	-1.74629	-7.08129	5.15758e-11	7.64125e-10	14.4818	-0.268146
chr2:177024501-177025692	-1.96267	-0.716051	-8.48292	1.94857e-14	5.52601e-13	22.223	-0.26805
chr14:106025533-106026386	-2.62369	2.29532	-11.067	3.49577e-21	3.40153e-19	37.5433	-0.267714
chr6:164393071-164393824	-2.07079	1.45565	-8.723	4.80187e-15	1.52724e-13	23.602	-0.267684
chr6:5997027-5997414	-2.2041	-1.41438	-8.66389	6.78706e-15	2.09361e-13	23.2613	-0.267436
chr2:105468851-105473488	-1.99655	-1.24487	-7.27165	1.83104e-11	2.94729e-10	15.4968	-0.26738
chr5:1553035-1553269	-2.02711	1.4671	-9.87757	4.93576e-18	2.74161e-16	30.3843	-0.267298
chr7:84814839-84816242	-2.69573	-2.66232	-10.0076	2.24791e-18	1.3367e-16	31.1603	-0.267284
chr7:152622343-152623305	-1.9115	-0.867688	-8.82551	2.63088e-15	8.78352e-14	24.1946	-0.267054
chr2:64836206-64836765	-2.0228	-1.12153	-7.31307	1.45924e-11	2.39064e-10	15.7193	-0.266793
chr3:184319376-184319822	-2.37528	-1.96487	-9.32083	1.39837e-16	5.87531e-15	27.0864	-0.266473
chr8:93114056-93115979	-1.92423	-0.703003	-7.92505	4.79464e-13	1.04865e-11	19.0727	-0.266342
chr1:48058793-48059230	-2.58764	-1.47473	-8.86423	2.09495e-15	7.12491e-14	24.419	-0.266315
chr2:223170486-223171140	-3.05867	-3.36982	-8.013	2.90888e-13	6.63487e-12	19.5639	-0.266226
chr8:91997230-91997906	-2.3147	-1.19899	-7.97502	3.6104e-13	8.08638e-12	19.3515	-0.265941
chr2:239072191-239073109	-1.7459	0.314728	-9.52253	4.18438e-17	1.95565e-15	28.276	-0.265819
chr2:177024501-177025692	-1.90414	-0.491414	-7.98179	3.47422e-13	7.8027e-12	19.3893	-0.265712
chr7:569812-570042	-1.91678	0.295547	-8.74217	4.29167e-15	1.37889e-13	23.7126	-0.265597
chr2:45029728-45030035	-2.77044	-2.61105	-8.62103	8.71822e-15	2.64746e-13	23.0148	-0.265562
chr1:221060850-221061071	-1.81006	0.330976	-8.8678	2.05132e-15	6.98812e-14	24.4397	-0.265529
chr2:176980765-176981423	-1.87737	-0.294421	-8.13485	1.45072e-13	3.48965e-12	20.2479	-0.265465
chr5:133406807-133407149	-1.80856	-0.827181	-9.63759	2.09694e-17	1.03505e-15	28.9574	-0.265409
chr17:77783809-77789842	-2.03514	-1.64562	-8.65826	7.01422e-15	2.16124e-13	23.2289	-0.265383
chr8:143694430-143696166	-3.22958	-3.82323	-10.5052	1.09003e-19	8.06011e-18	34.1471	-0.265376
chr21:44782248-44782601	-2.6078	-2.11104	-8.18039	1.11741e-13	2.75377e-12	20.5047	-0.265368
chr12:54387825-54388732	-2.22563	-1.71884	-7.72284	1.50054e-12	2.97601e-11	17.9518	-0.265363
chr5:146888750-146889840	-2.49446	-2.86406	-6.73832	3.22468e-10	4.07902e-09	12.6875	-0.265302
chr1:43472867-43473334	-1.69888	-0.110481	-10.2376	5.56452e-19	3.65305e-17	32.538	-0.265259
chr6:1604606-1615866	-1.87327	0.117384	-7.82435	8.4748e-13	1.75916e-11	18.513	-0.265094
chr6:37012609-37012884	-1.82402	-0.692095	-10.3791	2.35109e-19	1.63103e-17	33.3884	-0.265049
chr9:110399674-110400566	-1.76865	0.284697	-8.56552	1.20511e-14	3.5593e-13	22.696	-0.264979
chr3:28616663-28617970	-1.7493	-0.797745	-13.4453	1.54549e-27	5.02468e-25	51.995	-0.264934
chr15:60289325-60289533	-1.87818	-0.58584	-7.96339	3.85704e-13	8.59183e-12	19.2866	-0.26476
chr5:42951076-42952410	-2.57512	-1.96555	-8.9682	1.13474e-15	4.03863e-14	25.023	-0.264759
chr2:131594139-131595302	-2.04133	-1.5641	-10.7662	2.21066e-20	1.85763e-18	35.7222	-0.264683
chr13:101240689-101241226	-1.6946	-0.179306	-10.5282	9.47324e-20	7.09454e-18	34.2856	-0.264634
chr4:2243251-2244007	-1.73714	-0.257098	-9.82172	6.91582e-18	3.72282e-16	30.0515	-0.264611
chr1:32054341-32054843	-1.7578	-0.530134	-6.68854	4.19208e-10	5.20075e-09	12.4309	-0.264451
chr7:27265158-27265493	-1.87965	-1.03402	-11.182	1.72458e-21	1.78402e-19	38.2411	-0.264213
chr7:23245556-23246161	-1.88898	1.10038	-7.72184	1.50895e-12	2.98866e-11	17.9463	-0.264077
chr2:19562749-19562965	-1.85323	1.00935	-6.90302	1.34453e-10	1.83478e-09	13.5434	-0.263947
chr2:240868278-240868590	-1.96131	1.35917	-7.19602	2.76705e-11	4.29445e-10	15.092	-0.263927
chr4:165304328-165305177	-2.41907	-1.83846	-9.90062	4.29368e-18	2.40288e-16	30.5218	-0.263837
chr7:25898237-25898771	-1.92712	-0.962911	-7.1236	4.10144e-11	6.17975e-10	14.7063	-0.263829
chr15:60289325-60289533	-3.23166	-2.2825	-9.43636	7.01172e-17	3.12043e-15	27.767	-0.263807
chr2:237071794-237078762	-2.09072	-0.423425	-6.29463	3.22564e-09	3.34697e-08	10.4379	-0.263723
chr1:235267554-235267829	-1.85439	-1.0331	-8.2577	7.16644e-14	1.82842e-12	20.9416	-0.263661
chr4:57396748-57397269	-2.52889	-2.40224	-13.044	1.81314e-26	4.95168e-24	49.5631	-0.263618
chr17:75524589-75525152	-2.31509	2.05272	-9.7146	1.31922e-17	6.77215e-16	29.4145	-0.263563
chr1:201617041-201619788	-2.05487	1.41204	-11.6363	1.05446e-22	1.38227e-20	41.001	-0.263426
chr9:74061513-74062097	-2.40228	-2.1154	-9.90699	4.13164e-18	2.32171e-16	30.5597	-0.263401
chr8:93114056-93115979	-2.45074	-1.53413	-6.91753	1.24422e-10	1.71326e-09	13.6193	-0.263383
chr10:5882303-5882635	-1.86993	-0.116029	-6.86907	1.61157e-10	2.16275e-09	13.3661	-0.26336
chr9:133534534-133542394	-2.63146	-2.21494	-7.48656	5.60607e-12	9.99577e-11	16.6578	-0.26306
chr2:182547873-182549177	-2.72022	-2.636	-9.32615	1.35467e-16	5.70631e-15	27.1177	-0.263021
chr1:221060850-221061071	-1.93973	-0.93632	-8.80411	2.98353e-15	9.85649e-14	24.0707	-0.262862
chr17:47072820-47076042	-2.76388	-2.21154	-9.66232	1.80719e-17	9.04477e-16	29.104	-0.2627
chr5:77146998-77147785	-2.29382	-2.05951	-10.1934	7.28103e-19	4.69343e-17	32.2727	-0.262562
chr1:241587601-241587883	-2.74715	-2.61897	-9.97857	2.67944e-18	1.57029e-16	30.987	-0.262192
chr17:8230195-8230941	-2.53487	-1.97052	-8.3646	3.86804e-14	1.03734e-12	21.5483	-0.262131
chr17:78449507-78452783	-2.78262	-2.73608	-7.74639	1.31462e-12	2.63472e-11	18.0817	-0.26212
chr2:121344550-121345341	-1.7758	0.193404	-8.15738	1.27507e-13	3.1082e-12	20.3749	-0.261977
chr15:96904722-96905050	-1.90922	-0.379604	-7.61894	2.68445e-12	5.07001e-11	17.3806	-0.261967
chr17:27918161-27918398	-2.79413	-2.81926	-12.2777	2.02715e-24	3.61054e-22	44.9042	-0.26161
chr4:165304328-165305177	-1.93025	-1.11155	-9.91846	3.8547e-18	2.18256e-16	30.6282	-0.26145
chr11:63685489-63685968	-1.88783	-0.452149	-6.2307	4.46433e-09	4.49564e-08	10.1209	-0.261435
chr2:119599458-119600966	-1.71491	0.173467	-8.46125	2.20982e-14	6.2046e-13	22.0992	-0.261294
chr16:46823932-46824263	-2.50724	-2.97085	-6.08401	9.34564e-09	8.79091e-08	9.40091	-0.261266
chr3:133646094-133646650	-1.74059	0.562486	-9.9185	3.85383e-18	2.18256e-16	30.6284	-0.261191
chr16:1179618-1179942	-2.93199	2.75304	-9.01918	8.3953e-16	3.05973e-14	25.3199	-0.26118
chr6:41339236-41340027	-1.7612	0.313134	-7.90775	5.2887e-13	1.1463e-11	18.9763	-0.26095
chr10:102899822-102900263	-2.92981	-1.83298	-7.20185	2.68053e-11	4.17044e-10	15.1231	-0.260823
chr16:29796361-29796757	-1.87921	0.228706	-6.59984	6.67399e-10	7.96156e-09	11.9763	-0.260776
chr7:128509206-128510201	-1.82278	-0.701016	-8.63949	7.82709e-15	2.39103e-13	23.1209	-0.260545
chrX:68369818-68370085	-1.89911	0.2743	-6.96561	9.61718e-11	1.35547e-09	13.8715	-0.26038
chr9:126101777-126102038	-1.74555	-0.439358	-6.59493	6.84759e-10	8.14967e-09	11.9512	-0.260356
chr1:206680236-206681444	-1.64627	0.175912	-11.9108	1.94407e-23	2.90141e-21	42.6711	-0.260226
chr17:77901065-77901333	-3.21912	2.93531	-10.8725	1.15215e-20	1.03052e-18	36.3657	-0.260209
chr7:32337983-32338725	-2.83604	-2.97008	-9.1079	4.96333e-16	1.89485e-14	25.8378	-0.26018
chr1:239550108-239551339	-2.60214	-2.57489	-10.525	9.65916e-20	7.22057e-18	34.2664	-0.260114
chr12:133049412-133051162	-2.41597	1.81567	-8.87924	1.91772e-15	6.54935e-14	24.5061	-0.260097
chr15:68115485-68122575	-2.33867	-2.17511	-10.6472	4.57762e-20	3.62012e-18	35.0036	-0.259972
chr14:105126190-105126732	-1.7564	0.18072	-8.56627	1.19986e-14	3.54761e-13	22.7003	-0.259815
chr9:139888934-139890343	-1.73433	-0.0261038	-9.25371	2.08643e-16	8.52151e-15	26.692	-0.259766
chr1:24861702-24861920	-1.82526	0.143235	-8.12071	1.57297e-13	3.76053e-12	20.1684	-0.259698
chr12:101109863-101111622	-1.86283	-1.09157	-8.7112	5.14554e-15	1.62519e-13	23.5339	-0.259622
chr5:42951076-42952410	-3.12052	-2.88281	-9.64959	1.95095e-17	9.68146e-16	29.0285	-0.259522
chr11:122847494-122848608	-2.52781	-1.70588	-7.56856	3.55486e-12	6.56263e-11	17.1049	-0.259507
chr17:8906236-8908080	-2.08332	-1.06814	-8.37962	3.54612e-14	9.5949e-13	21.6338	-0.259466
chr4:183727549-183728353	-1.86685	1.05247	-8.96238	1.17444e-15	4.17088e-14	24.9891	-0.25944
chr1:239550108-239551339	-2.1881	-1.83527	-10.561	7.75275e-20	5.94741e-18	34.4835	-0.259133
chr4:25097660-25097915	-1.97477	1.64012	-7.50385	5.09334e-12	9.16131e-11	16.752	-0.259003
chr1:65468272-65468828	-1.83286	0.902791	-10.3836	2.28847e-19	1.59163e-17	33.415	-0.258993
chr6:1604606-1615866	-1.78299	0.450642	-8.87931	1.91692e-15	6.54934e-14	24.5065	-0.258947
chr19:16394450-16394662	-1.92199	1.25449	-7.58501	3.2436e-12	6.04179e-11	17.1949	-0.258912
chr21:45575451-45575833	-1.80813	0.812018	-8.65392	7.19432e-15	2.21424e-13	23.2039	-0.258813
chr17:45949676-45949885	-1.89137	-0.502705	-7.61905	2.68276e-12	5.06799e-11	17.3812	-0.258756
chr5:958785-959172	-1.78634	-0.867245	-8.29275	5.85624e-14	1.51836e-12	21.1402	-0.258643
chr2:42328300-42328827	-2.02697	-1.20943	-8.95398	1.23416e-15	4.36969e-14	24.9403	-0.258609
chr6:33216103-33217463	-1.76421	-0.252571	-8.50053	1.759e-14	5.02666e-13	22.3238	-0.258584
chr2:119599458-119600966	-2.01732	-0.85539	-7.48312	5.71384e-12	1.01702e-10	16.6391	-0.258324
chr3:141867962-141868613	-2.21399	-2.02016	-9.57333	3.08496e-17	1.47119e-15	28.5766	-0.258149
chr11:75272950-75273616	-1.66874	0.138248	-9.02973	7.88732e-16	2.89131e-14	25.3814	-0.2581
chr15:99091355-99091812	-2.29529	-1.84617	-11.6709	8.51861e-23	1.13485e-20	41.2118	-0.258065
chr3:14643718-14644830	-2.74002	-2.81913	-7.75893	1.22514e-12	2.4711e-11	18.151	-0.25803
chr10:131843516-131844219	-2.17034	0.874809	-5.73145	5.29621e-08	4.28265e-07	7.71348	-0.258026
chr3:141497158-141497492	-1.71405	0.12644	-8.84352	2.36644e-15	7.96887e-14	24.2989	-0.258012
chr2:121334308-121334801	-1.71657	0.546701	-9.92168	3.78032e-18	2.14489e-16	30.6474	-0.257954
chr2:64836206-64836765	-1.75947	-0.371566	-8.10228	1.74783e-13	4.13394e-12	20.0647	-0.257767
chr21:47009996-47011163	-2.27565	-0.448952	-5.84433	3.05905e-08	2.59933e-07	8.2469	-0.257701
chr5:139081001-139081202	-1.661	0.459857	-11.1558	2.02624e-21	2.07772e-19	38.0819	-0.257613
chr3:193921881-193922407	-1.7158	0.597651	-10.0818	1.4335e-18	8.81072e-17	31.6042	-0.25748
chr8:142425440-142425716	-2.11066	-1.57685	-10.0759	1.48538e-18	9.08865e-17	31.5691	-0.25743
chr15:30260495-30261394	-2.70669	-2.86013	-10.8204	1.58623e-20	1.37524e-18	36.05	-0.257415
chr1:119535666-119535987	-1.75583	0.766549	-7.62773	2.5558e-12	4.84602e-11	17.4288	-0.257397
chr12:81110725-81111126	-1.93857	-0.475779	-5.54574	1.28879e-07	9.62539e-07	6.85037	-0.257176
chr12:52652018-52652743	-1.74929	0.81091	-11.7969	3.92051e-23	5.51903e-21	41.9783	-0.257158
chr4:82135888-82136535	-3.00115	-3.43253	-9.55995	3.34309e-17	1.58668e-15	28.4974	-0.257122
chr19:31843880-31844183	-1.70629	-0.0450929	-9.14061	4.08772e-16	1.58124e-14	26.0291	-0.257058
chr6:41604583-41606663	-1.80254	0.949332	-11.1534	2.05571e-21	2.1053e-19	38.0676	-0.257007
chr13:95359641-95359874	-1.93145	-0.272876	-6.92806	1.17607e-10	1.62818e-09	13.6745	-0.256999
chr2:242805752-242806034	-1.86376	-0.615445	-7.89976	5.53357e-13	1.19338e-11	18.9319	-0.256942
chr2:233386614-233389161	-1.87732	-1.36952	-8.94827	1.27648e-15	4.50783e-14	24.907	-0.256938
chrX:39547824-39548681	-1.7011	0.128701	-10.5113	1.05019e-19	7.79368e-18	34.1839	-0.256889
chr1:18703295-18703496	-1.70858	-0.718882	-11.4421	3.48426e-22	4.11333e-20	39.8206	-0.256838
chr4:2464006-2464735	-1.90337	-0.665561	-8.10859	1.68594e-13	3.9991e-12	20.1002	-0.256816
chr13:58203586-58204322	-1.976	-1.10919	-6.89868	1.37605e-10	1.87213e-09	13.5208	-0.256704
chr3:16925381-16926849	-1.8342	0.896423	-10.1008	1.27707e-18	7.92653e-17	31.7182	-0.256659
chr1:46632689-46632932	-2.29379	-1.81303	-7.25493	2.00643e-11	3.20192e-10	15.4071	-0.256439
chr8:144510850-144513957	-1.94131	-1.19651	-8.33479	4.595e-14	1.2152e-12	21.3788	-0.256373
chr14:95826675-95826941	-1.81782	1.16057	-9.94821	3.21994e-18	1.86306e-16	30.8057	-0.256347
chr6:156718071-156718547	-2.21918	2.31702	-8.17524	1.15096e-13	2.82923e-12	20.4756	-0.256308
chr6:156718071-156718547	-1.63756	0.390952	-9.34503	1.21034e-16	5.15134e-15	27.2288	-0.256235
chr2:242945406-242946563	-1.87348	1.09198	-9.46053	6.06713e-17	2.74781e-15	27.9097	-0.256146
chr7:158750223-158750498	-1.8585	-0.368917	-7.82949	8.23278e-13	1.71283e-11	18.5415	-0.256104
chr1:211688461-211689104	-2.50085	2.25408	-11.0763	3.30076e-21	3.23096e-19	37.6	-0.255939
chr17:35291899-35300875	-2.849	-2.32745	-9.49116	5.05008e-17	2.32054e-15	28.0906	-0.255762
chr7:84814839-84816242	-2.76598	-2.99601	-8.47925	1.99054e-14	5.63334e-13	22.2021	-0.255575
chr18:33529928-33530516	-1.76792	-0.227258	-7.50973	4.93e-12	8.8929e-11	16.7839	-0.255531
chr11:120434822-120435940	-1.70578	-0.464237	-10.5324	9.22942e-20	6.95194e-18	34.3114	-0.2555
chr10:102489343-102491011	-2.41598	-2.39688	-8.2594	7.09637e-14	1.8118e-12	20.9512	-0.255356
chr4:113431825-113432596	-2.03743	-1.76469	-9.65631	1.87367e-17	9.35464e-16	29.0684	-0.255279
chr5:145724294-145724551	-1.9887	-1.28532	-10.0691	1.54838e-18	9.4594e-17	31.5281	-0.255242
chr12:63025588-63026213	-1.94304	-1.26842	-8.47405	2.05155e-14	5.79199e-13	22.1723	-0.255197
chr22:42305617-42307254	-1.67753	-0.183957	-10.0535	1.70172e-18	1.03429e-16	31.4349	-0.255176
chr12:54611595-54612038	-2.07471	-1.05616	-6.83833	1.89817e-10	2.50833e-09	13.2059	-0.255066
chr5:72594147-72595808	-2.02683	-0.447457	-6.5062	1.08669e-09	1.24312e-08	11.5	-0.255045
chr6:1604606-1615866	-1.65682	-0.114696	-10.0276	1.99093e-18	1.19675e-16	31.2801	-0.25498
chr1:182584177-182584545	-1.8214	0.968136	-8.6303	8.25885e-15	2.51542e-13	23.068	-0.254961
chr18:6729693-6730037	-2.69843	-3.31516	-8.22517	8.64081e-14	2.17093e-12	20.7575	-0.25484
chr16:85317749-85318003	-1.90205	1.38532	-10.7193	2.94547e-20	2.42049e-18	35.4389	-0.254824
chr1:204463293-204464086	-1.76784	0.0629354	-7.59034	3.14871e-12	5.87908e-11	17.224	-0.254672
chr6:168630046-168630390	-2.03602	1.90215	-7.61363	2.76514e-12	5.21039e-11	17.3516	-0.254625
chr6:128901553-128901925	-1.65719	0.596743	-12.5697	3.3552e-25	6.85516e-23	46.6809	-0.254605
chr3:184209094-184209343	-2.98867	-3.22251	-8.58809	1.05656e-14	3.15237e-13	22.8255	-0.254562
chr2:200524001-200524204	-1.89364	-1.24151	-7.48482	5.66009e-12	1.00811e-10	16.6484	-0.254526
chr19:31843880-31844183	-1.80553	0.702086	-7.98189	3.47209e-13	7.80007e-12	19.3899	-0.254286
chr15:60291879-60292167	-2.30446	-2.35208	-9.32886	1.33293e-16	5.61764e-15	27.1337	-0.254144
chr2:175190866-175192123	-2.52432	-1.95962	-7.7076	1.63453e-12	3.21762e-11	17.8678	-0.254004
chr13:114056100-114056577	-2.06944	1.30692	-5.35173	3.20165e-07	2.19599e-06	5.96882	-0.253889
chr15:40573628-40576118	-2.65567	-2.14361	-8.63434	8.06627e-15	2.45951e-13	23.0913	-0.25387
chr5:54523676-54523901	-1.72592	-0.632625	-7.94546	4.2704e-13	9.45095e-12	19.1865	-0.253831
chr20:25063838-25065525	-2.72715	-2.66642	-8.23256	8.28111e-14	2.08568e-12	20.7994	-0.253681
chr7:152622343-152623305	-2.04466	-1.69568	-8.60563	9.53796e-15	2.8751e-13	22.9263	-0.253524
chr15:96903311-96903711	-1.86499	-0.275538	-7.44228	7.1628e-12	1.24861e-10	16.4174	-0.253416
chr3:184320005-184320218	-2.25671	-2.16811	-9.46172	6.02422e-17	2.73443e-15	27.9167	-0.25341
chr7:64699982-64700649	-1.81655	-1.12611	-11.5061	2.34985e-22	2.88208e-20	40.2096	-0.253381
chr1:214360607-214360965	-2.10025	-1.63641	-9.07423	6.06007e-16	2.2692e-14	25.6411	-0.253237
chr16:88442449-88442994	-1.671	0.764194	-10.6066	5.86818e-20	4.57015e-18	34.7584	-0.253234
chr17:8906236-8908080	-3.34254	-3.09187	-11.8195	3.41058e-23	4.85963e-21	42.1159	-0.253233
chr4:26030420-26030692	-2.17016	-1.33862	-8.91873	1.51949e-15	5.29979e-14	24.7353	-0.253233
chr7:92672789-92673016	-1.72739	-0.730953	-10.5505	8.26659e-20	6.3003e-18	34.4201	-0.253184
chr2:127976389-127977667	-1.75363	0.535402	-8.36733	3.80741e-14	1.02242e-12	21.5638	-0.253176
chr3:128273936-128274796	-1.64647	-0.00430703	-9.27432	1.84526e-16	7.60473e-15	26.813	-0.25317
chr6:27258958-27259163	-1.97939	-1.51779	-8.06712	2.13661e-13	4.97874e-12	19.8673	-0.253145
chr19:30334440-30334688	-2.04589	-2.03148	-9.44452	6.67721e-17	2.98942e-15	27.8152	-0.253139
chr22:43058126-43058751	-2.47161	-2.64721	-8.43911	2.51256e-14	6.96867e-13	21.9728	-0.25303
chr10:43248523-43250912	-2.41089	-2.54832	-7.14472	3.65745e-11	5.55225e-10	14.8186	-0.253013
chr16:29624387-29625391	-1.71936	0.920756	-11.9409	1.61462e-23	2.44069e-21	42.8545	-0.252992
chr3:42922219-42922872	-2.3434	-2.24491	-10.2319	5.7625e-19	3.77094e-17	32.5035	-0.252849
chr3:184209094-184209343	-1.83691	-1.2238	-9.5655	3.23348e-17	1.53844e-15	28.5303	-0.252487
chr7:1283839-1284040	-1.99598	-0.768015	-7.24789	2.08514e-11	3.31783e-10	15.3694	-0.252425
chr6:157040983-157041385	-2.18729	2.21049	-9.22933	2.41237e-16	9.75064e-15	26.5489	-0.252413
chr5:139486931-139487672	-1.70922	0.451117	-9.57225	3.10507e-17	1.47992e-15	28.5702	-0.25216
chr14:26674163-26674478	-2.20205	-1.97337	-8.40056	3.14141e-14	8.57347e-13	21.753	-0.252141
chr8:9762661-9764748	-2.94039	-2.69882	-9.69368	1.49634e-17	7.58633e-16	29.2902	-0.252068
chr15:98964607-98965369	-1.89802	1.24786	-8.51317	1.63439e-14	4.70339e-13	22.3961	-0.25202
chr11:117186344-117186979	-1.9581	1.55057	-9.36534	1.07204e-16	4.62764e-15	27.3484	-0.252018
chr2:109647955-109648230	-1.87979	-0.90823	-7.54472	4.0591e-12	7.42823e-11	16.9747	-0.251956
chr19:16394450-16394662	-1.92777	-1.01643	-10.1059	1.23808e-18	7.70792e-17	31.7488	-0.251814
chr2:71114733-71115474	-2.08927	-2.0304	-9.24551	2.19078e-16	8.91657e-15	26.6439	-0.251799
chr14:26674163-26674478	-1.77266	-0.258172	-7.79782	9.84243e-13	2.02458e-11	18.366	-0.251758
chr2:1595402-1596020	-1.6632	0.755144	-9.51657	4.33668e-17	2.01877e-15	28.2408	-0.251732
chr2:121499228-121499578	-1.61703	0.291083	-11.1301	2.37224e-21	2.37892e-19	37.9262	-0.251639
chr4:82965415-82965896	-2.20126	-2.35829	-8.48193	1.95974e-14	5.55577e-13	22.2174	-0.251526
chr12:65218245-65219143	-1.98694	-1.53007	-8.91743	1.53123e-15	5.3339e-14	24.7278	-0.251275
chr6:101841425-101841905	-2.0293	-1.55614	-9.13178	4.3077e-16	1.66085e-14	25.9774	-0.251217
chr17:35078631-35078972	-1.93712	-0.894648	-7.12673	4.03239e-11	6.08087e-10	14.7229	-0.251075
chr4:4873961-4874173	-2.18097	-1.48952	-7.40161	8.9665e-12	1.53366e-10	16.197	-0.251057
chr17:35291899-35300875	-1.81649	-0.925196	-9.66214	1.80911e-17	9.04887e-16	29.103	-0.251033
chr6:168630046-168630390	-2.06099	1.82657	-8.74866	4.13132e-15	1.33102e-13	23.7501	-0.250925
chr5:139081001-139081202	-1.59504	-0.284982	-11.6496	9.71478e-23	1.27963e-20	41.082	-0.250852
chr14:76819145-76819379	-1.73541	-0.864258	-10.096	1.31522e-18	8.15713e-17	31.6892	-0.250717
chr1:65468272-65468828	-1.62514	0.147003	-10.1884	7.50247e-19	4.82479e-17	32.2431	-0.250716
chrX:51138953-51139255	-1.69726	-0.349678	-7.65841	2.15302e-12	4.14369e-11	17.5972	-0.250708
chr19:31843880-31844183	-1.82985	0.544003	-7.01974	7.1892e-11	1.03626e-09	14.1564	-0.250661
chr17:80303446-80303715	-1.67631	-0.371252	-8.74598	4.19671e-15	1.35103e-13	23.7347	-0.250651
chr15:27212902-27213396	-1.85561	-0.71748	-7.82786	8.30874e-13	1.72732e-11	18.5325	-0.250629
chr2:660666-660909	-1.75502	-0.32665	-7.63999	2.38666e-12	4.55271e-11	17.4961	-0.250571
chr4:165304328-165305177	-2.40538	-2.17392	-8.07628	2.0278e-13	4.74262e-12	19.9186	-0.250552
chr16:20084707-20085305	-1.62404	0.105922	-8.91037	1.5963e-15	5.54409e-14	24.6868	-0.250502
chr6:75914705-75916387	-1.86784	-0.82675	-7.91717	5.01385e-13	1.09135e-11	19.0288	-0.250383
chr11:65657874-65658970	-1.71838	-0.406194	-8.84183	2.39014e-15	8.04537e-14	24.2891	-0.250352
chr3:87138225-87138546	-1.95025	-1.64452	-8.90447	1.65283e-15	5.721e-14	24.6525	-0.250228
chr5:1851342-1851564	-1.72125	0.549093	-7.31705	1.42773e-11	2.3437e-10	15.7407	-0.2502
chr9:130461543-130461839	-2.02853	-2.06649	-9.12106	4.59065e-16	1.75917e-14	25.9147	-0.250174
chr8:49293201-49293547	-1.67423	-0.780872	-10.0378	1.87144e-18	1.13073e-16	31.3411	-0.250001
chr18:13868532-13869026	-1.66797	-0.403461	-7.98999	3.31585e-13	7.47778e-12	19.4352	-0.249997
chr5:72715407-72715997	-1.63997	0.217563	-9.28778	1.70311e-16	7.05794e-15	26.8921	-0.24984
chr2:114736853-114737689	-1.6994	0.369074	-8.28338	6.181e-14	1.59442e-12	21.0871	-0.249791
chr5:3324644-3324973	-1.872	0.795729	-7.27043	1.84332e-11	2.96647e-10	15.4902	-0.249648
chr2:240868278-240868590	-1.84548	1.43765	-7.87851	6.2408e-13	1.3298e-11	18.8137	-0.249547
chr2:109647955-109648230	-1.81407	-0.75132	-7.5807	3.3226e-12	6.1714e-11	17.1713	-0.24953
chr12:52257744-52258128	-1.75	0.288449	-6.68642	4.23904e-10	5.25582e-09	12.42	-0.249502
chr3:14851829-14853094	-1.85981	-0.884067	-7.69515	1.75264e-12	3.42788e-11	17.7993	-0.249494
chr11:20184570-20185497	-2.7651	-2.97759	-8.88587	1.84427e-15	6.31174e-14	24.5445	-0.249418
chr10:5882303-5882635	-1.59239	0.0945706	-9.87453	5.02727e-18	2.78865e-16	30.3662	-0.2494
chr21:44876603-44876827	-2.25901	-1.35545	-7.25535	2.00175e-11	3.1957e-10	15.4094	-0.249297
chr10:79470962-79471425	-1.62119	-0.0294936	-9.12663	4.4413e-16	1.70593e-14	25.9473	-0.249293
chr3:134031662-134032591	-1.55455	0.165252	-10.4361	1.6609e-19	1.19053e-17	33.7314	-0.249291
chr5:154070260-154070470	-2.28066	2.26051	-10.8062	1.73012e-20	1.49209e-18	35.9642	-0.249162
chr19:836533-836899	-1.61607	-0.429299	-11.061	3.62664e-21	3.52468e-19	37.507	-0.249052
chr19:56728588-56729375	-1.61893	-0.516188	-10.1038	1.2545e-18	7.79234e-17	31.7358	-0.249027
chr20:61200972-61201272	-1.75397	-0.712712	-9.62762	2.2264e-17	1.09424e-15	28.8983	-0.249007
chr6:164393071-164393824	-2.48444	2.91234	-6.62082	5.9807e-10	7.21117e-09	12.0835	-0.248972
chr7:1703861-1710517	-1.95918	0.0163879	-6.00824	1.36355e-08	1.23853e-07	9.03304	-0.248866
chr9:109622424-109623203	-2.66476	-3.54549	-8.3758	3.62536e-14	9.7899e-13	21.612	-0.24886
chr9:37034135-37038341	-3.09654	-3.23	-9.85371	5.70078e-18	3.11377e-16	30.2421	-0.248841
chr1:46632689-46632932	-2.71299	-2.44131	-6.21652	4.79676e-09	4.79852e-08	10.0509	-0.248796
chr2:8723855-8724093	-1.80986	0.386035	-6.79105	2.43971e-10	3.15974e-09	12.9603	-0.248764
chr11:43596990-43597336	-2.13	-1.80377	-8.27323	6.55324e-14	1.68257e-12	21.0296	-0.248659
chr1:205424829-205426556	-2.51251	-2.68968	-10.6563	4.32983e-20	3.43079e-18	35.0586	-0.248652
chr10:44198302-44198577	-2.21189	1.22571	-7.93036	4.65249e-13	1.02001e-11	19.1023	-0.248562
chr9:112916-114839	-1.62463	-0.521069	-10.0444	1.79795e-18	1.08874e-16	31.3807	-0.248516
chr13:22243259-22245362	-2.03743	-1.29262	-9.10963	4.9128e-16	1.87736e-14	25.8479	-0.248445
chr9:109622424-109623203	-1.9732	-2.0011	-7.94759	4.21909e-13	9.33991e-12	19.1984	-0.248253
chr10:22764708-22767050	-1.73348	-0.081475	-7.42562	7.85338e-12	1.36003e-10	16.3271	-0.248241
chr6:130686414-130687736	-2.37515	-2.55098	-9.45691	6.19988e-17	2.80174e-15	27.8883	-0.248229
chr6:130686414-130687736	-3.40956	-3.87763	-9.26439	1.95782e-16	8.03226e-15	26.7547	-0.24821
chr2:233367780-233368577	-2.14609	-1.85447	-6.55663	8.36129e-10	9.77931e-09	11.756	-0.248159
chr13:58203586-58204322	-2.21451	-2.01048	-6.57708	7.51586e-10	8.87411e-09	11.8602	-0.248083
chr1:844299-845883	-1.57907	-0.112299	-9.80546	7.62858e-18	4.06907e-16	29.9548	-0.248053
chr2:945686-946774	-1.78531	0.540779	-6.60794	6.3975e-10	7.66073e-09	12.0177	-0.248011
chr8:49468683-49468959	-2.907	-2.62259	-8.40082	3.1368e-14	8.56375e-13	21.7545	-0.247887
chr13:28365545-28365785	-1.93794	-0.810946	-7.06773	5.5496e-11	8.17767e-10	14.41	-0.247812
chr20:35169189-35169540	-1.65629	0.312153	-8.24117	7.88115e-14	1.99168e-12	20.8481	-0.247802
chr9:132199361-132199984	-1.71932	-0.830809	-8.15646	1.28178e-13	3.12269e-12	20.3697	-0.247662
chr9:79630968-79631749	-1.89175	-1.39243	-9.63368	2.14686e-17	1.05704e-15	28.9342	-0.247659
chr19:35395938-35396476	-2.11924	-1.15953	-6.64447	5.28365e-10	6.4332e-09	12.2046	-0.247626
chr3:18485112-18487056	-2.10817	-2.00353	-9.86825	5.22166e-18	2.88282e-16	30.3287	-0.247491
chr2:225306900-225307500	-1.83851	-1.49746	-8.90296	1.6676e-15	5.76483e-14	24.6437	-0.247424
chr5:77140542-77140914	-1.69624	0.392937	-7.04098	6.41167e-11	9.3239e-10	14.2686	-0.247313
chr13:30982287-30982827	-1.54697	-0.175491	-10.9209	8.56523e-21	7.83278e-19	36.6584	-0.247184
chr5:139525537-139526227	-1.69581	0.528373	-8.35621	4.06019e-14	1.08532e-12	21.5006	-0.246976
chr6:5997027-5997414	-3.36627	-3.13718	-10.5323	9.23498e-20	6.95194e-18	34.3108	-0.246698
chr12:30948548-30949757	-2.06368	-1.09625	-6.50713	1.08144e-09	1.23764e-08	11.5047	-0.246697
chr13:28551514-28552973	-1.96747	-1.09169	-7.62248	2.63183e-12	4.97751e-11	17.4001	-0.246648
chr11:19366653-19368234	-2.32341	-2.03746	-9.50263	4.71471e-17	2.17498e-15	28.1584	-0.246642
chr7:155595692-155599414	-1.9751	1.64675	-8.14537	1.3659e-13	3.306e-12	20.3072	-0.246532
chr17:61926232-61926943	-1.56298	-0.0491479	-8.64403	7.62236e-15	2.33545e-13	23.147	-0.246521
chr12:116946195-116946607	-2.01687	-0.38541	-5.47718	1.78162e-07	1.29485e-06	6.53646	-0.24647
chr16:88184856-88185101	-1.61583	0.491586	-7.84615	7.49339e-13	1.57016e-11	18.6339	-0.246424
chr6:52171922-52172147	-2.36836	2.32728	-6.82394	2.04904e-10	2.69207e-09	13.1311	-0.246317
chr10:102975969-102978096	-2.2299	-1.73864	-8.17016	1.185e-13	2.90548e-12	20.4469	-0.246295
chr11:59328137-59328507	-1.69447	-0.410975	-6.61013	6.3246e-10	7.57898e-09	12.0289	-0.246078
chr21:15134552-15135337	-1.75253	0.984098	-7.70232	1.68366e-12	3.3048e-11	17.8387	-0.246077
chr15:96904722-96905050	-2.20058	-1.42684	-8.26721	6.7845e-14	1.73759e-12	20.9955	-0.245876
chr2:168149033-168150797	-1.86422	-0.654401	-7.30721	1.50694e-11	2.46286e-10	15.6878	-0.245791
chr11:20184570-20185497	-1.80301	-1.2715	-10.4022	2.04262e-19	1.43158e-17	33.5272	-0.245789
chr13:113807288-113807865	-2.21403	-2.45565	-5.77924	4.20118e-08	3.47399e-07	7.93851	-0.245567
chr9:120507227-120507642	-2.26072	-1.12341	-5.79609	3.87075e-08	3.22484e-07	8.01812	-0.245524
chr15:68126920-68128400	-2.71542	-2.26352	-7.27618	1.78622e-11	2.88535e-10	15.5211	-0.245376
chr2:106959115-106959526	-2.5014	2.57757	-6.87832	1.53399e-10	2.06745e-09	13.4144	-0.245309
chr7:140339997-140341136	-1.6551	-0.392931	-8.60563	9.53806e-15	2.8751e-13	22.9263	-0.245247
chr22:46285477-46285986	-1.79532	1.53353	-6.89926	1.37185e-10	1.86672e-09	13.5238	-0.245236
chr3:159756632-159756997	-1.75736	-0.694897	-6.70321	3.88055e-10	4.84064e-09	12.5064	-0.245198
chr6:156718071-156718547	-1.76843	1.27433	-9.67615	1.66288e-17	8.37366e-16	29.1861	-0.245089
chr2:1595402-1596020	-1.64468	-0.487669	-10.0825	1.42727e-18	8.77901e-17	31.6085	-0.245006
chr8:48676838-48677109	-1.72541	-0.0795053	-7.01034	7.56235e-11	1.08642e-09	14.1069	-0.244923
chr10:93647052-93647393	-2.35528	-2.35374	-10.2597	4.86388e-19	3.22148e-17	32.6709	-0.244911
chr16:85204598-85205031	-2.1522	-1.71806	-8.55616	1.27262e-14	3.7398e-13	22.6424	-0.244906
chr6:1604606-1615866	-1.71321	-1.11289	-11.1361	2.28622e-21	2.31247e-19	37.9627	-0.244904
chr14:60386271-60386750	-1.65119	-0.512035	-8.19041	1.05501e-13	2.60588e-12	20.5612	-0.244901
chr6:41339236-41340027	-1.68617	-0.176956	-7.11877	4.21043e-11	6.32955e-10	14.6806	-0.244833
chr6:1604606-1615866	-1.9162	1.90954	-8.15848	1.26704e-13	3.09229e-12	20.3811	-0.244785
chr5:139525537-139526227	-1.78206	1.12634	-8.69892	5.52913e-15	1.7363e-13	23.4631	-0.244782
chr2:27272846-27273400	-1.94538	1.69549	-7.66164	2.11447e-12	4.0762e-11	17.615	-0.244633
chr3:195681288-195681563	-1.531	0.311742	-10.3332	3.10987e-19	2.11973e-17	33.1123	-0.244608
chr2:175594518-175595255	-1.63334	0.402513	-8.74517	4.21684e-15	1.35644e-13	23.73	-0.244584
chr6:44695194-44695403	-2.01857	1.57543	-5.37394	2.88786e-07	2.00053e-06	6.06866	-0.244569
chr1:111098066-111098362	-2.58351	-2.69388	-6.93623	1.12574e-10	1.56511e-09	13.7173	-0.244507
chr1:41326949-41328285	-2.1771	2.02105	-8.84122	2.3987e-15	8.06423e-14	24.2856	-0.244395
chr10:44788811-44789120	-1.62533	0.0575961	-8.22346	8.7259e-14	2.1903e-12	20.7479	-0.244381
chr3:62362610-62363082	-1.68765	-0.808046	-8.76411	3.77333e-15	1.22097e-13	23.8394	-0.244254
chr12:6716080-6716790	-1.7093	-0.41841	-7.45996	6.49567e-12	1.14204e-10	16.5133	-0.244227
chr20:9487111-9487889	-1.5825	-0.667198	-10.52	9.9555e-20	7.41504e-18	34.2366	-0.243935
chr1:156405160-156406350	-1.87595	-0.915176	-7.17974	3.02361e-11	4.65823e-10	15.0051	-0.243925
chr2:314828-315170	-2.54566	2.58588	-7.33817	1.2714e-11	2.11419e-10	15.8545	-0.243807
chr10:124899704-124900077	-1.82374	-1.18012	-7.75931	1.2225e-12	2.46637e-11	18.1531	-0.243806
chr5:145713641-145713913	-1.86441	-0.939738	-8.08962	1.87894e-13	4.4122e-12	19.9936	-0.243743
chr17:79450924-79451657	-1.55399	-0.406583	-11.4543	3.23276e-22	3.833e-20	39.8945	-0.243706
chr2:130763483-130763764	-1.55577	0.440626	-10.8426	1.38378e-20	1.21254e-18	36.1848	-0.243684
chr2:242480444-242481818	-1.97304	-1.75229	-6.05774	1.06564e-08	9.90108e-08	9.27308	-0.243533
chr14:95826675-95826941	-1.55842	0.57077	-10.2779	4.35541e-19	2.90113e-17	32.7798	-0.24349
chr13:53424941-53425995	-2.24966	-2.04012	-7.49028	5.49161e-12	9.82588e-11	16.6781	-0.243388
chr16:85845625-85845831	-1.77678	0.493306	-5.74407	4.98268e-08	4.0572e-07	7.77275	-0.243228
chr7:25896713-25896925	-1.69046	0.471863	-7.23478	2.23993e-11	3.54076e-10	15.2992	-0.243131
chr10:134145177-134146025	-2.4615	-2.62881	-9.57443	3.06477e-17	1.46327e-15	28.5831	-0.242833
chr22:23908322-23909178	-2.79797	-3.09261	-9.05389	6.83615e-16	2.53089e-14	25.5223	-0.242818
chr12:133168946-133169191	-2.75324	2.71437	-7.65663	2.17458e-12	4.17934e-11	17.5875	-0.242754
chr7:1286022-1287658	-1.72185	-0.673504	-8.26967	6.68906e-14	1.71475e-12	21.0094	-0.242577
chr15:32634436-32635314	-2.36729	-2.52958	-8.59779	9.98433e-15	2.9942e-13	22.8813	-0.242439
chr8:99952020-99954686	-1.67521	-0.703941	-7.6032	2.9309e-12	5.49998e-11	17.2944	-0.24236
chr5:1881924-1887743	-1.99718	-1.30775	-5.38895	2.69302e-07	1.87793e-06	6.13629	-0.242243
chr20:1783824-1784552	-2.4055	-1.99118	-8.14371	1.3789e-13	3.3345e-12	20.2979	-0.24224
chr2:239067512-239068028	-1.8268	1.38861	-11.4008	4.49264e-22	5.1989e-20	39.5695	-0.242068
chr12:54611595-54612038	-1.65577	0.389482	-6.59022	7.01793e-10	8.32699e-09	11.9272	-0.241819
chr2:106509527-106509995	-1.60354	0.741683	-10.8453	1.36161e-20	1.19568e-18	36.2007	-0.241741
chr18:74325809-74326082	-1.70437	0.978634	-10.154	9.25029e-19	5.8887e-17	32.0365	-0.241692
chr22:42764389-42765248	-1.51514	-0.257601	-11.1981	1.56274e-21	1.63102e-19	38.3384	-0.241692
chr1:1145568-1145878	-1.74469	0.581727	-6.41701	1.72302e-09	1.89792e-08	11.0498	-0.241658
chr15:89949373-89951130	-2.00235	-1.56054	-8.0793	1.99307e-13	4.66548e-12	19.9356	-0.24151
chr5:1667187-1668081	-2.68766	-2.57972	-9.9583	3.02922e-18	1.76017e-16	30.8659	-0.241395
chr2:175594518-175595255	-2.1761	-2.36004	-9.43704	6.983e-17	3.10933e-15	27.771	-0.241185
chr6:44695194-44695403	-1.96793	1.65116	-7.47553	5.95905e-12	1.05676e-10	16.5979	-0.241129
chr8:9413381-9414093	-1.56798	-0.0658365	-7.92914	4.68475e-13	1.02599e-11	19.0955	-0.241083
chr1:239550108-239551339	-2.60625	-3.31293	-8.36366	3.88891e-14	1.04226e-12	21.543	-0.24108
chr18:12287271-12287562	-1.65718	0.813489	-7.99465	3.22914e-13	7.29829e-12	19.4612	-0.241068
chr15:89312719-89313183	-2.26981	-2.27768	-7.86103	6.88911e-13	1.45321e-11	18.7166	-0.241061
chr7:1362811-1363643	-2.13621	-1.67827	-7.77677	1.10811e-12	2.24944e-11	18.2496	-0.241
chr19:12889083-12889343	-1.63041	-0.412182	-8.45366	2.3093e-14	6.45631e-13	22.0559	-0.240993
chr1:119535666-119535987	-1.62372	0.654122	-8.67398	6.39798e-15	1.9848e-13	23.3194	-0.240949
chr9:132258213-132259153	-1.84951	1.71591	-7.92117	4.90138e-13	1.06943e-11	19.0511	-0.240926
chr14:103541703-103542179	-1.67279	0.83928	-9.74094	1.12568e-17	5.84826e-16	29.571	-0.240903
chr12:52207896-52208873	-2.62641	-3.36283	-8.74049	4.33415e-15	1.38981e-13	23.7029	-0.240835
chr12:66135120-66136400	-2.16074	-1.72122	-8.33647	4.55046e-14	1.20498e-12	21.3884	-0.240813
chr16:873398-873614	-1.86613	1.59267	-8.97804	1.07068e-15	3.82864e-14	25.0802	-0.240787
chr1:47696504-47698197	-2.10452	-1.24917	-8.3678	3.79695e-14	1.01995e-12	21.5665	-0.240772
chr14:29234889-29235908	-1.66569	-0.145868	-7.52774	4.4609e-12	8.11459e-11	16.8821	-0.240756
chr11:20184570-20185497	-1.75139	-1.1104	-9.31809	1.42146e-16	5.95705e-15	27.0703	-0.240683
chr14:101175195-101176267	-1.93242	-1.43708	-8.50166	1.74756e-14	4.99747e-13	22.3302	-0.240642
chr17:77721246-77722497	-1.59356	-0.406675	-9.64111	2.05297e-17	1.01509e-15	28.9783	-0.240572
chr1:46632689-46632932	-1.56275	-0.093395	-8.67426	6.38772e-15	1.98312e-13	23.321	-0.240503
chr6:5851610-5851841	-2.22425	-1.83883	-8.44122	2.482e-14	6.89791e-13	21.9849	-0.240489
chr12:30948548-30949757	-2.46592	-2.33113	-8.62149	8.69497e-15	2.64138e-13	23.0174	-0.240486
chr5:54516267-54516919	-2.17887	-0.0956248	-4.73566	5.01736e-06	2.65654e-05	3.31526	-0.24047
chr17:45949676-45949885	-1.60571	0.691668	-7.52048	4.64428e-12	8.422e-11	16.8425	-0.240451
chr2:107103833-107104053	-2.87611	-2.47469	-7.07827	5.24244e-11	7.75435e-10	14.4658	-0.240267
chr18:12038413-12039359	-1.88322	-1.68088	-14.4102	4.28889e-30	2.29666e-27	57.8079	-0.240237
chr2:242805752-242806034	-1.79658	-0.653275	-6.17099	6.03759e-09	5.90568e-08	9.82663	-0.240051
chr2:242808405-242808618	-1.69903	-0.0623536	-6.46655	1.33441e-09	1.50218e-08	11.2994	-0.239941
chr8:67873388-67875600	-2.7357	-3.24952	-9.67236	1.70117e-17	8.54549e-16	29.1637	-0.239937
chr18:20139484-20140246	-2.44544	-2.67396	-9.39953	8.73973e-17	3.83939e-15	27.5498	-0.239914
chr2:241771655-241772194	-1.76822	-0.414469	-7.23544	2.23184e-11	3.52934e-10	15.3027	-0.239744
chr3:136751341-136751683	-1.71783	-0.171188	-5.57386	1.12769e-07	8.53664e-07	6.97987	-0.239729
chr7:23513534-23514412	-1.66074	-0.549271	-8.83577	2.47687e-15	8.30998e-14	24.254	-0.239669
chr1:8377784-8378447	-1.75794	-0.5072	-5.7913	3.96203e-08	3.29118e-07	7.99547	-0.239554
chr7:32337983-32338725	-2.42422	-2.42624	-11.8234	3.33038e-23	4.75363e-21	42.1394	-0.239546
chr10:81964681-81965558	-1.60198	0.50381	-7.04278	6.34952e-11	9.24007e-10	14.2781	-0.23954
chr3:14851829-14853094	-1.92817	-1.21021	-6.95795	1.00203e-10	1.40696e-09	13.8313	-0.239334
chr5:76941395-76941888	-2.59973	-2.98476	-10.0815	1.43596e-18	8.81918e-17	31.6025	-0.239197
chr9:140195501-140197475	-2.81468	3.14115	-10.7143	3.03677e-20	2.48802e-18	35.4088	-0.239195
chr6:71998106-71999109	-1.60562	0.191529	-8.1005	1.76568e-13	4.17135e-12	20.0547	-0.239193
chr1:111098066-111098362	-2.2499	-1.95968	-7.44369	7.10709e-12	1.24075e-10	16.425	-0.239185
chr12:96883286-96883737	-1.85511	1.40957	-7.61487	2.74612e-12	5.17814e-11	17.3583	-0.239104
chr7:139930065-139930356	-2.31944	-2.64622	-10.3879	2.22822e-19	1.55107e-17	33.4413	-0.239053
chr12:133168946-133169191	-1.57895	0.819533	-8.74182	4.30033e-15	1.38113e-13	23.7107	-0.239012
chr12:103359248-103359629	-2.18121	-1.80734	-9.16498	3.53694e-16	1.38784e-14	26.1717	-0.238991
chr1:43250762-43251082	-2.37125	-1.47641	-7.03759	6.53002e-11	9.47749e-10	14.2506	-0.238943
chr12:1639033-1640750	-1.56307	0.0533211	-8.64083	7.76611e-15	2.37527e-13	23.1286	-0.238801
chr12:122016170-122017693	-1.84162	1.4699	-13.084	1.41869e-26	3.95351e-24	49.8054	-0.23879
chr6:10426200-10426638	-1.7314	-0.857275	-8.81443	2.80805e-15	9.34079e-14	24.1304	-0.23877
chr5:153857038-153859113	-1.58462	-0.206036	-7.03818	6.50916e-11	9.45224e-10	14.2538	-0.238704
chr14:78108170-78108662	-1.7106	-1.15087	-6.4907	1.17759e-09	1.33907e-08	11.4215	-0.238554
chr2:106959115-106959526	-1.86559	1.34063	-7.07502	5.3352e-11	7.88158e-10	14.4486	-0.238469
chr22:42764389-42765248	-1.51457	-0.522143	-11.3079	7.95509e-22	8.78383e-20	39.0052	-0.238372
chr6:1604606-1615866	-1.58549	0.286238	-7.0755	5.32152e-11	7.8628e-10	14.4511	-0.238348
chr10:31073835-31074433	-1.81663	-0.691849	-5.55748	1.21896e-07	9.15557e-07	6.90439	-0.238317
chr19:34310744-34311517	-1.62384	0.819884	-11.1019	2.82134e-21	2.79507e-19	37.755	-0.238286
chr12:63025588-63026213	-1.81184	-1.18854	-7.68706	1.83396e-12	3.57583e-11	17.7547	-0.238254
chr10:131761169-131771696	-1.96197	-1.02521	-6.36238	2.2814e-09	2.44814e-08	10.7758	-0.238237
chr16:29196537-29196771	-1.71112	1.19019	-7.85907	6.96591e-13	1.46714e-11	18.7057	-0.238204
chr12:52207896-52208873	-1.81204	0.933745	-7.44055	7.23167e-12	1.25981e-10	16.408	-0.238048
chr3:197024427-197025506	-1.92803	1.7472	-11.7358	5.71448e-23	7.82922e-21	41.6061	-0.237964
chr21:44863910-44864601	-1.64163	0.832223	-8.23368	8.22838e-14	2.07439e-12	20.8057	-0.23787
chr1:2387669-2388086	-1.72083	1.44284	-8.25125	7.4372e-14	1.8894e-12	20.9051	-0.237867
chr5:42951076-42952410	-2.51737	-2.27082	-8.44378	2.44547e-14	6.80792e-13	21.9995	-0.237816
chr11:123301049-123302149	-2.80658	-3.56772	-7.48189	5.75298e-12	1.02354e-10	16.6324	-0.237798
chr4:26030420-26030692	-1.65701	-0.295086	-8.44133	2.48045e-14	6.89595e-13	21.9855	-0.237761
chr8:67873388-67875600	-2.99901	-2.37593	-7.97258	3.66086e-13	8.18151e-12	19.3379	-0.237736
chr13:28534432-28535560	-2.76631	-3.36372	-9.34652	1.19958e-16	5.11086e-15	27.2376	-0.237729
chr20:3073224-3074232	-2.56906	-2.39713	-8.28803	6.01771e-14	1.55628e-12	21.1134	-0.237567
chr4:85422929-85423190	-2.51255	-2.82987	-9.7439	1.10578e-17	5.74853e-16	29.5886	-0.237552
chr8:142427854-142428351	-2.07795	-0.630739	-4.34276	2.57867e-05	0.000116454	1.74836	-0.237511
chr5:74907286-74907770	-1.58554	-0.265625	-7.27199	1.82767e-11	2.94302e-10	15.4986	-0.2374
chr6:5851610-5851841	-1.78519	-1.01659	-8.01115	2.93959e-13	6.69561e-12	19.5536	-0.237318
chr3:54121624-54122147	-1.90365	-0.944937	-7.55647	3.80246e-12	6.99294e-11	17.0388	-0.237309
chr19:667289-667543	-1.51301	0.306767	-10.5884	6.5586e-20	5.06453e-18	34.6486	-0.237138
chr16:29196537-29196771	-1.5502	0.486504	-7.36095	1.12175e-11	1.88638e-10	15.9773	-0.237076
chr5:31639053-31640104	-1.63537	-0.592487	-8.48749	1.89754e-14	5.39435e-13	22.2492	-0.23698
chr17:75251958-75252180	-1.77478	1.44536	-9.14725	3.92978e-16	1.52519e-14	26.0679	-0.23697
chr13:24121203-24121465	-2.09991	-2.15807	-7.8147	8.94928e-13	1.85202e-11	18.4595	-0.236943
chr14:103010784-103011625	-1.69848	0.941829	-7.24622	2.10419e-11	3.3462e-10	15.3604	-0.236903
chr4:165304328-165305177	-2.26951	-2.12143	-10.2181	6.26655e-19	4.08448e-17	32.4208	-0.236726
chr20:57224695-57226322	-1.67815	1.4016	-8.3788	3.56291e-14	9.63079e-13	21.6291	-0.236667
chr2:121334308-121334801	-1.84878	1.43629	-8.2982	5.67515e-14	1.47608e-12	21.1711	-0.236481
chr2:102972118-102972596	-1.85184	-1.57047	-9.53153	3.96446e-17	1.85923e-15	28.3293	-0.236479
chr13:114056100-114056577	-1.79946	1.49916	-6.72566	3.44749e-10	4.34009e-09	12.6221	-0.236411
chr2:71115927-71116412	-2.22853	-2.24756	-6.34399	2.50682e-09	2.66732e-08	10.6839	-0.236384
chr5:145724294-145724551	-2.41063	-2.51283	-6.80412	2.27643e-10	2.96326e-09	13.0281	-0.23631
chr11:91957635-91960290	-1.95402	-1.86971	-9.97822	2.685e-18	1.57243e-16	30.985	-0.236155
chr11:63685489-63685968	-1.66899	0.204779	-5.98746	1.51167e-08	1.36175e-07	8.93265	-0.236131
chr11:62606541-62607120	-2.35077	-2.03308	-9.55987	3.34457e-17	1.58668e-15	28.4969	-0.236022
chr15:96904722-96905050	-1.53981	0.193782	-8.47535	2.03617e-14	5.75848e-13	22.1798	-0.235325
chr12:103359248-103359629	-2.56875	-3.09104	-8.50604	1.7036e-14	4.882e-13	22.3553	-0.23532
chr2:173099482-173100098	-2.11712	-1.09812	-5.9415	1.89762e-08	1.67788e-07	8.71135	-0.235177
chr18:74325809-74326082	-1.72253	1.11966	-9.37923	9.86699e-17	4.29088e-15	27.4302	-0.235138
chr8:128746250-128746480	-1.65219	1.03134	-7.88648	5.9655e-13	1.27645e-11	18.858	-0.234944
chr16:55090617-55090947	-2.6484	-3.17102	-7.92512	4.79267e-13	1.0485e-11	19.0731	-0.234861
chr17:70587771-70589080	-1.64465	-0.733441	-7.97544	3.60185e-13	8.07164e-12	19.3539	-0.234817
chr10:79470962-79471425	-1.85084	-1.37302	-8.72391	4.77647e-15	1.52034e-13	23.6072	-0.234719
chr15:77711625-77712910	-1.76779	-1.57045	-9.53308	3.92787e-17	1.84524e-15	28.3384	-0.234619
chr9:14346265-14348149	-1.82741	-0.816292	-6.40113	1.86983e-09	2.04396e-08	10.97	-0.234514
chr8:93114056-93115979	-1.97354	-1.34253	-7.36636	1.08881e-11	1.83438e-10	16.0065	-0.234434
chr12:30948548-30949757	-2.31323	-1.84125	-7.27457	1.802e-11	2.9074e-10	15.5124	-0.234364
chr20:13200670-13202616	-2.25554	-2.83465	-7.85994	6.93181e-13	1.46071e-11	18.7105	-0.2343
chr3:184319376-184319822	-1.65823	0.899466	-8.41802	2.83938e-14	7.81689e-13	21.8525	-0.234098
chr7:140772358-140774560	-2.38815	-2.53597	-7.64665	2.29943e-12	4.40478e-11	17.5326	-0.234077
chr17:27949429-27950277	-1.66279	1.14937	-9.62741	2.22934e-17	1.09502e-15	28.897	-0.23405
chr18:11947827-11948155	-1.59019	0.657799	-5.74029	5.07462e-08	4.123e-07	7.75499	-0.234019
chr6:1604606-1615866	-1.89807	1.46165	-9.45461	6.28615e-17	2.83136e-15	27.8747	-0.233973
chr12:125028132-125028378	-1.78327	-1.69192	-6.6273	5.78104e-10	6.98278e-09	12.1167	-0.233966
chr9:14348684-14349074	-1.64907	0.666036	-7.14895	3.57439e-11	5.43926e-10	14.8411	-0.233714
chr18:5894866-5896249	-1.88583	-2.25948	-8.13656	1.43652e-13	3.45752e-12	20.2576	-0.233501
chr7:23245556-23246161	-1.55793	0.375237	-6.53294	9.45815e-10	1.09605e-08	11.6356	-0.233491
chr17:75524589-75525152	-1.81907	-1.85154	-10.1707	8.35514e-19	5.33129e-17	32.1369	-0.233479
chr2:45240372-45241579	-1.78394	0.221023	-6.44587	1.48484e-09	1.65695e-08	11.1951	-0.233475
chr17:17286964-17287372	-1.9179	1.7681	-10.4171	1.86505e-19	1.31954e-17	33.617	-0.233433
chr7:156810572-156814593	-1.66557	-0.5995	-7.81322	9.02424e-13	1.86568e-11	18.4513	-0.233402
chr16:31548737-31549184	-2.31771	-2.33101	-7.67496	1.96251e-12	3.80205e-11	17.6882	-0.233296
chr13:31019860-31020137	-1.83056	-1.29078	-8.33297	4.64344e-14	1.22722e-12	21.3685	-0.233232
chr16:1036820-1037448	-2.03628	1.66429	-6.00898	1.35853e-08	1.23438e-07	9.03663	-0.233181
chr6:170529588-170530672	-1.49908	0.138143	-8.74569	4.20395e-15	1.35283e-13	23.733	-0.232934
chr14:70014543-70014993	-2.20194	-0.763474	-6.24601	4.13071e-09	4.1833e-08	10.1967	-0.232899
chr6:91320890-91321219	-2.34016	-3.05111	-7.27415	1.80611e-11	2.91231e-10	15.5102	-0.232826
chr12:116946195-116946607	-1.93373	-0.33998	-5.53933	1.32854e-07	9.89794e-07	6.82091	-0.232812
chr11:75945903-75947583	-1.61005	-0.984091	-9.87144	5.12194e-18	2.8319e-16	30.3478	-0.232709
chr2:176944087-176948446	-1.67538	-1.06978	-7.64814	2.28039e-12	4.36932e-11	17.5408	-0.232706
chr1:11119030-11120634	-1.51256	-0.687084	-10.2186	6.24571e-19	4.07413e-17	32.4241	-0.232615
chr1:119549144-119551320	-2.19266	-2.2664	-8.34124	4.42703e-14	1.17495e-12	21.4155	-0.232565
chr8:125383817-125385437	-1.5433	0.258789	-8.61931	8.80637e-15	2.67224e-13	23.0049	-0.232418
chr6:100037323-100037544	-1.56841	0.551239	-9.38467	9.55162e-17	4.17145e-15	27.4622	-0.232415
chr1:226308959-226310476	-1.51709	0.397864	-10.552	8.19094e-20	6.24845e-18	34.4292	-0.232292
chr1:38941919-38942404	-1.67402	-0.605967	-6.75518	2.94982e-10	3.75929e-09	12.7746	-0.23227
chr8:99952020-99954686	-2.01293	-1.96904	-7.65758	2.16301e-12	4.15998e-11	17.5927	-0.232261
chr15:78110841-78112853	-1.98582	-1.1119	-6.31928	2.84437e-09	2.99306e-08	10.5606	-0.232255
chr2:223170486-223171140	-2.2083	-2.42726	-9.23224	2.37087e-16	9.59773e-15	26.566	-0.232246
chr7:89950258-89950778	-1.93568	-1.70125	-6.76474	2.80446e-10	3.58903e-09	12.824	-0.232206
chr12:14134626-14135242	-1.65621	-0.984477	-7.943	4.33039e-13	9.56561e-12	19.1728	-0.232195
chr16:86609388-86610465	-2.27248	-2.3152	-8.58828	1.0554e-14	3.15006e-13	22.8266	-0.23207
chr12:67462670-67463724	-1.45124	-0.0798383	-10.5298	9.37972e-20	7.03199e-18	34.2954	-0.232001
chr2:132152766-132153044	-1.54194	-0.416086	-9.03209	7.7777e-16	2.85368e-14	25.3952	-0.231811
chr7:129425486-129425859	-1.82202	-0.38243	-6.11836	7.86753e-09	7.51529e-08	9.56864	-0.231704
chr1:46632689-46632932	-2.56888	-2.41442	-5.70408	6.04444e-08	4.83239e-07	7.58513	-0.23168
chr8:96085269-96085747	-1.82494	-0.365533	-6.04543	1.13313e-08	1.04712e-07	9.21327	-0.231654
chr5:172670829-172671824	-2.68962	-2.99274	-8.22068	8.86651e-14	2.22423e-12	20.7322	-0.231651
chr6:10426200-10426638	-1.59377	-0.323951	-7.54693	4.00951e-12	7.34405e-11	16.9868	-0.231626
chr13:95655108-95655517	-2.3856	-1.78409	-7.70631	1.64637e-12	3.23858e-11	17.8607	-0.231523
chr21:46351328-46352911	-2.46602	-2.56458	-10.8329	1.46922e-20	1.28466e-18	36.1256	-0.231512
chr2:131555096-131555929	-1.44073	0.123249	-11.3766	5.21442e-22	5.97507e-20	39.4224	-0.231507
chr16:1310222-1310906	-1.48134	0.280615	-9.58064	2.95253e-17	1.41628e-15	28.6199	-0.231494
chr11:9779592-9780470	-1.8072	1.328	-5.82093	3.42943e-08	2.88444e-07	8.13579	-0.231487
chr9:135464586-135466240	-1.78853	-0.814593	-6.89612	1.395e-10	1.89603e-09	13.5074	-0.23147
chr15:29077251-29077684	-1.82736	-1.53995	-8.09373	1.83541e-13	4.31741e-12	20.0167	-0.231377
chr6:100912071-100913337	-1.82379	-1.12559	-9.07274	6.11361e-16	2.28716e-14	25.6324	-0.231254
chr9:19788215-19789288	-1.64885	-0.791654	-8.76777	3.69329e-15	1.19743e-13	23.8605	-0.231077
chr3:28616663-28617970	-2.04145	-2.09423	-11.6901	7.56847e-23	1.01653e-20	41.3286	-0.23106
chr1:214360607-214360965	-2.75767	-2.93711	-8.98603	1.02127e-15	3.66825e-14	25.1268	-0.231051
chr16:80965952-80966478	-1.83651	-1.3729	-5.99825	1.43292e-08	1.29594e-07	8.98473	-0.231025
chr7:158750223-158750498	-2.10745	2.28618	-8.61697	8.92741e-15	2.70496e-13	22.9914	-0.231
chr2:128173475-128173793	-1.78519	1.31731	-7.03793	6.51798e-11	9.46337e-10	14.2525	-0.230998
chr2:183730808-183731357	-1.45006	-0.215181	-10.2045	6.80371e-19	4.41538e-17	32.3396	-0.230964
chr1:156358050-156358252	-2.75562	-3.5587	-5.75972	4.61883e-08	3.78383e-07	7.84642	-0.230914
chrX:39864525-39869106	-1.59854	-0.990009	-10.7854	1.96473e-20	1.67677e-18	35.8387	-0.23086
chr9:90621588-90622101	-1.80883	-0.597772	-6.32782	2.72294e-09	2.87562e-08	10.6032	-0.230789
chr5:54516267-54516919	-1.96233	-0.311356	-4.60534	8.72751e-06	4.38194e-05	2.78423	-0.230639
chr6:167507434-167507730	-1.58954	0.232915	-7.33371	1.30295e-11	2.15932e-10	15.8304	-0.230632
chr11:68924690-68924957	-1.89546	-1.69261	-6.72007	3.55067e-10	4.45902e-09	12.5933	-0.230598
chr11:68924690-68924957	-1.56918	-0.696659	-6.30019	3.13541e-09	3.2641e-08	10.4656	-0.230566
chr1:156405160-156406350	-1.67383	-0.364838	-6.9875	8.55063e-11	1.21645e-09	13.9866	-0.230565
chr18:13217073-13219044	-1.68061	-1.26958	-9.50497	4.64887e-17	2.14945e-15	28.1722	-0.230504
chr2:127976389-127977667	-1.6407	-0.169531	-6.77133	2.70837e-10	3.47528e-09	12.8581	-0.23041
chr2:241771655-241772194	-1.70094	-0.934304	-7.37319	1.04863e-11	1.77325e-10	16.0434	-0.230371
chr3:129323915-129325332	-1.51601	-0.376848	-8.58436	1.07977e-14	3.21576e-13	22.8041	-0.230357
chr14:61114102-61116552	-1.80875	1.23201	-5.57282	1.13328e-07	8.57335e-07	6.97508	-0.230336
chr1:158083270-158083540	-2.48737	-2.74419	-9.08196	5.7887e-16	2.17654e-14	25.6862	-0.230326
chr15:37403042-37403267	-1.82125	-1.14451	-9.33942	1.25156e-16	5.31572e-15	27.1958	-0.230307
chr18:77557780-77558948	-1.57474	0.0657605	-8.04449	2.43103e-13	5.60754e-12	19.7403	-0.230222
chr3:127633993-127634588	-1.96996	-0.967019	-6.249	4.06837e-09	4.12476e-08	10.2115	-0.230217
chr4:25097660-25097915	-1.77767	1.76228	-7.69873	1.7179e-12	3.36716e-11	17.8189	-0.230215
chr3:194207385-194208785	-1.7247	0.0162009	-5.23645	5.44596e-07	3.54567e-06	5.45504	-0.230207
chr4:165304328-165305177	-1.60648	-0.969969	-10.0762	1.48314e-18	9.08177e-17	31.5706	-0.229998
chr2:111875206-111880965	-1.95492	-1.74318	-10.0854	1.40265e-18	8.63404e-17	31.6257	-0.229838
chr2:66660452-66660794	-1.91877	-1.36867	-7.58135	3.31047e-12	6.15026e-11	17.1748	-0.229815
chr6:108436109-108436522	-2.66747	-3.44206	-9.06769	6.29948e-16	2.35347e-14	25.6029	-0.229796
chr17:26577493-26577890	-1.47957	0.512329	-8.89424	1.75554e-15	6.03573e-14	24.5931	-0.229729
chr2:314828-315170	-2.11783	1.87658	-6.51292	1.04947e-09	1.20475e-08	11.534	-0.229685
chr2:232478359-232479925	-1.47656	0.134732	-9.62103	2.31643e-17	1.13576e-15	28.8592	-0.229633
chr14:23291689-23292278	-1.86171	-0.833896	-6.51773	1.0236e-09	1.17687e-08	11.5584	-0.22944
chr7:89950258-89950778	-2.6195	-2.97177	-7.85705	7.04593e-13	1.48323e-11	18.6944	-0.229388
chr3:42054781-42055929	-1.93487	-1.72818	-10.1951	7.20307e-19	4.65049e-17	32.2833	-0.228905
chr16:88513273-88513514	-1.51445	-0.441193	-8.8554	2.20677e-15	7.47419e-14	24.3678	-0.228895
chr16:55090617-55090947	-2.0123	-2.05856	-9.76254	9.88256e-18	5.18028e-16	29.6994	-0.228864
chr4:41883492-41884570	-2.56977	-3.23223	-8.77375	3.56582e-15	1.15977e-13	23.8951	-0.228849
chr2:177024501-177025692	-1.73021	-1.02134	-7.0244	7.01088e-11	1.0127e-09	14.181	-0.228784
chr2:114736853-114737689	-2.13827	2.2364	-10.8919	1.02345e-20	9.21442e-19	36.4826	-0.228684
chr4:4858389-4858893	-1.66066	0.303109	-6.59592	6.81214e-10	8.11101e-09	11.9563	-0.228674
chr10:22623350-22625875	-1.63113	-1.20319	-8.20052	9.95517e-14	2.47085e-12	20.6183	-0.22861
chr12:53718632-53719778	-1.65178	-1.26149	-8.83907	2.42922e-15	8.16014e-14	24.2732	-0.228555
chr17:48556004-48556509	-1.5624	0.806777	-10.8407	1.4e-20	1.22545e-18	36.1733	-0.228465
chr1:32180131-32180487	-1.8664	-0.0775975	-5.90514	2.27007e-08	1.97354e-07	8.537	-0.228446
chr13:31019860-31020137	-1.68384	-1.03651	-8.7728	3.58574e-15	1.16533e-13	23.8896	-0.228418
chr3:16925381-16926849	-1.68239	0.95361	-9.1903	3.04283e-16	1.20784e-14	26.32	-0.228403
chr17:37910088-37911190	-1.69076	1.12215	-9.44125	6.80954e-17	3.04036e-15	27.7959	-0.228363
chr5:174870753-174872345	-1.86126	-2.09538	-8.97007	1.12226e-15	3.99944e-14	25.0339	-0.228358
chr5:174147869-174148484	-1.52807	-0.000586519	-7.23992	2.17782e-11	3.45098e-10	15.3267	-0.228335
chr12:52257744-52258128	-2.14618	-1.21389	-4.71169	5.55937e-06	2.91637e-05	3.21678	-0.228328
chr19:46379883-46380207	-1.57372	-0.733738	-8.13188	1.47553e-13	3.54622e-12	20.2313	-0.228255
chr5:172670829-172671824	-2.19601	-1.65823	-7.25976	1.9541e-11	3.12938e-10	15.433	-0.228249
chr1:239550108-239551339	-1.86038	-1.93054	-9.05988	6.59791e-16	2.45377e-14	25.5573	-0.228149
chr2:177024501-177025692	-1.57181	-0.65348	-8.31017	5.2964e-14	1.38631e-12	21.2391	-0.228143
chr3:44036407-44041104	-2.09017	-2.23241	-10.7161	3.00348e-20	2.46322e-18	35.4197	-0.228136
chr2:64067892-64068906	-1.54901	-0.0876764	-7.21112	2.54846e-11	3.97933e-10	15.1726	-0.227987
chr6:50818180-50818431	-1.69204	-0.406496	-7.57353	3.45781e-12	6.40077e-11	17.1321	-0.22791
chr19:5803734-5806023	-1.48643	-0.569126	-10.3349	3.07864e-19	2.10369e-17	33.1222	-0.227826
chr16:86965271-86965496	-1.59185	0.279676	-6.00695	1.37231e-08	1.24594e-07	9.0268	-0.227653
chr6:1604606-1615866	-2.04004	-1.50195	-6.94942	1.04893e-10	1.46753e-09	13.7865	-0.22763
chr16:88943427-88943669	-1.7358	1.42809	-6.70226	3.89997e-10	4.86339e-09	12.5015	-0.227624
chr12:66135120-66136400	-2.57269	-3.13618	-8.40269	3.10295e-14	8.48263e-13	21.7651	-0.227602
chr2:114260095-114261794	-1.7905	-1.63336	-12.256	2.31647e-24	4.07271e-22	44.7724	-0.227584
chr17:45949676-45949885	-1.4321	0.0910964	-9.30811	1.50861e-16	6.2965e-15	27.0116	-0.227532
chr4:165304328-165305177	-1.45466	-0.152637	-9.0213	8.2907e-16	3.02564e-14	25.3322	-0.227499
chr7:20830567-20830817	-1.58665	0.784376	-7.30608	1.51628e-11	2.47666e-10	15.6817	-0.227286
chr12:81110725-81111126	-1.66044	-0.746503	-5.56118	1.19775e-07	9.01861e-07	6.92142	-0.227145
chr5:42951076-42952410	-2.26476	-2.12282	-8.69571	5.63407e-15	1.76655e-13	23.4446	-0.226985
chr1:158083270-158083540	-2.47684	-2.84958	-8.45312	2.31646e-14	6.47077e-13	22.0528	-0.226982
chr2:242480444-242481818	-1.48984	-0.106193	-8.23367	8.22869e-14	2.07439e-12	20.8056	-0.226946
chr10:124899704-124900077	-1.94781	-1.94391	-8.858	2.17325e-15	7.37896e-14	24.3828	-0.226934
chr1:43472867-43473334	-1.43874	-0.242648	-9.59856	2.65126e-17	1.27775e-15	28.726	-0.226928
chr6:164393071-164393824	-2.09073	2.23712	-9.4978	4.85306e-17	2.23502e-15	28.1298	-0.226907
chr16:3220438-3221356	-1.85033	-0.383453	-5.52926	1.39344e-07	1.03523e-06	6.77466	-0.226777
chr13:100608122-100609686	-2.08316	-1.19517	-5.57231	1.13605e-07	8.59193e-07	6.97271	-0.226761
chr1:156358050-156358252	-2.51711	-2.90741	-6.27197	3.62016e-09	3.70936e-08	10.3254	-0.226588
chr7:152622343-152623305	-1.89525	-1.59008	-6.9309	1.15831e-10	1.60685e-09	13.6894	-0.226567
chr1:8271996-8272202	-1.85106	-1.96003	-8.09926	1.77831e-13	4.19876e-12	20.0477	-0.226563
chr7:27265158-27265493	-1.52025	0.486124	-8.15325	1.30556e-13	3.1712e-12	20.3516	-0.226486
chrX:149529540-149534090	-1.44571	0.204532	-9.60405	2.56528e-17	1.24069e-15	28.7586	-0.22638
chr2:175199463-175202639	-1.52404	-0.138271	-6.50146	1.11372e-09	1.27103e-08	11.476	-0.226281
chr15:96904722-96905050	-1.70324	-0.65768	-6.87891	1.52919e-10	2.06165e-09	13.4175	-0.226173
chr11:20618197-20619920	-2.00436	-1.9624	-8.32927	4.74387e-14	1.25093e-12	21.3474	-0.226141
chr20:30196118-30196585	-1.62852	0.438868	-6.67224	4.56722e-10	5.63033e-09	12.3471	-0.226132
chr4:85422929-85423190	-1.82811	-1.76848	-9.55	3.54883e-17	1.67679e-15	28.4385	-0.226017
chr3:138656627-138659107	-1.96268	-0.953462	-6.20162	5.17241e-09	5.13231e-08	9.9774	-0.225988
chr7:22589310-22589513	-1.96711	-1.51462	-8.51286	1.63738e-14	4.71034e-13	22.3943	-0.22598
chr4:25097660-25097915	-1.89912	2.2775	-7.09857	4.69702e-11	7.00195e-10	14.5734	-0.225821
chr17:35291899-35300875	-1.72221	-1.03775	-7.41128	8.50062e-12	1.46064e-10	16.2494	-0.225791
chr1:228075377-228075750	-1.53252	-0.295661	-7.89934	5.54661e-13	1.19588e-11	18.9295	-0.225647
chr6:50818180-50818431	-1.60174	-0.234728	-7.40944	8.58731e-12	1.47342e-10	16.2394	-0.225621
chr7:31003-31442	-1.40575	-0.326379	-11.0211	4.6324e-21	4.43898e-19	37.2653	-0.225526
chr11:68622108-68622339	-1.5395	-0.522394	-8.00371	3.06684e-13	6.96222e-12	19.5119	-0.225481
chr17:36575499-36575782	-1.62278	0.904472	-7.14505	3.65086e-11	5.54636e-10	14.8203	-0.225393
chr5:1003937-1005687	-1.9469	2.10769	-7.9043	5.39289e-13	1.16765e-11	18.9572	-0.22537
chr6:1619093-1621094	-1.61963	1.26841	-7.77959	1.09067e-12	2.21733e-11	18.2652	-0.225298
chr15:31683984-31685824	-2.79339	-3.13487	-9.15768	3.69375e-16	1.44322e-14	26.129	-0.225248
chr18:71982752-71983744	-2.05291	2.54524	-7.98233	3.4635e-13	7.7829e-12	19.3924	-0.225222
chr4:55092961-55093242	-1.75953	-1.28385	-8.59917	9.90452e-15	2.97383e-13	22.8892	-0.225213
chr22:39323203-39323528	-1.52381	-0.161761	-6.83114	1.97208e-10	2.5993e-09	13.1685	-0.225204
chr13:113807288-113807865	-1.83618	-1.48608	-5.8773	2.6028e-08	2.24e-07	8.40396	-0.225189
chr2:63285949-63287097	-2.26895	-2.55329	-11.8153	3.50056e-23	4.96195e-21	42.0902	-0.225179
chr17:61926232-61926943	-1.48474	0.251076	-6.51827	1.02073e-09	1.17406e-08	11.5611	-0.225148
chr9:130461543-130461839	-1.51545	-1.04882	-8.09243	1.84904e-13	4.34698e-12	20.0094	-0.225137
chr16:88184856-88185101	-1.54287	0.981396	-7.55396	3.8559e-12	7.08486e-11	17.0251	-0.225048
chr3:44036407-44041104	-2.04203	-2.30223	-10.6075	5.83398e-20	4.55062e-18	34.7642	-0.225023
chr2:176944087-176948446	-2.55825	-2.87771	-8.15655	1.2811e-13	3.12197e-12	20.3702	-0.224979
chr12:108237437-108238721	-1.80352	-1.55067	-6.23423	4.38512e-09	4.42617e-08	10.1384	-0.22495
chr1:201083458-201084567	-1.60791	-0.71673	-7.71499	1.56813e-12	3.09658e-11	17.9085	-0.224934
chr9:74061513-74062097	-1.72328	-1.32546	-8.92281	1.4834e-15	5.18569e-14	24.759	-0.224933
chr18:12287271-12287562	-1.47622	-0.288768	-8.6646	6.75898e-15	2.08731e-13	23.2654	-0.224927
chr17:8230195-8230941	-2.69963	-3.24106	-7.41254	8.44174e-12	1.45209e-10	16.2562	-0.224773
chr21:46143442-46143808	-2.1656	-2.27639	-5.86544	2.75866e-08	2.36394e-07	8.3474	-0.224773
chr3:44036407-44041104	-2.26411	-2.3256	-9.69571	1.47814e-17	7.50335e-16	29.3023	-0.224725
chr2:97192977-97193383	-1.7564	1.6178	-9.3036	1.54973e-16	6.44841e-15	26.9851	-0.22472
chr2:105468851-105473488	-1.57233	0.704351	-7.36066	1.1235e-11	1.88856e-10	15.9758	-0.224663
chr8:65290108-65290946	-1.79498	-2.28397	-7.11052	4.40281e-11	6.59818e-10	14.6368	-0.224597
chr10:118922351-118923520	-2.81714	-3.51928	-8.45161	2.33692e-14	6.52348e-13	22.0442	-0.224175
chr15:37403042-37403267	-1.62016	-0.726144	-8.51849	1.5846e-14	4.56974e-13	22.4265	-0.224114
chr9:140189303-140191066	-1.4208	-0.238911	-8.99882	9.46945e-16	3.42531e-14	25.2013	-0.224104
chr7:27190274-27191115	-2.46045	-2.41796	-7.41464	8.34418e-12	1.43622e-10	16.2676	-0.224059
chr17:80346597-80347050	-2.39529	3.19582	-7.4237	7.93728e-12	1.37223e-10	16.3166	-0.224048
chr13:31019860-31020137	-1.45199	-0.35783	-9.20978	2.70992e-16	1.08729e-14	26.4342	-0.224004
chr11:91957635-91960290	-2.37521	-3.26411	-6.55817	8.2945e-10	9.70534e-09	11.7639	-0.223927
chr7:55000876-55001135	-1.85395	-2.02791	-8.2963	5.73765e-14	1.49139e-12	21.1603	-0.223908
chr12:133049412-133051162	-2.31904	2.59592	-6.8156	2.14177e-10	2.79999e-09	13.0878	-0.223719
chr6:5851610-5851841	-2.70684	-2.68636	-8.67284	6.44072e-15	1.99655e-13	23.3129	-0.223575
chr22:50982570-50982994	-1.97114	2.31485	-7.56105	3.7067e-12	6.82448e-11	17.0639	-0.223532
chr8:144852777-144854555	-1.57365	1.01985	-8.02565	2.70661e-13	6.20287e-12	19.6348	-0.223532
chr2:131010510-131010764	-1.46848	-0.401191	-9.07744	5.94585e-16	2.23051e-14	25.6598	-0.223529
chr15:60289325-60289533	-1.76268	-1.25282	-8.58978	1.04622e-14	3.12492e-13	22.8352	-0.223512
chr5:2738953-2741237	-1.42522	-0.036268	-9.31948	1.40967e-16	5.91672e-15	27.0785	-0.223424
chr10:22623350-22625875	-1.99302	-1.81137	-9.46092	6.05305e-17	2.74447e-15	27.912	-0.223346
chr17:54674873-54675232	-2.87782	-3.21108	-7.92228	4.87063e-13	1.06328e-11	19.0573	-0.223275
chr13:28527755-28528996	-1.78029	-1.32683	-8.54658	1.34568e-14	3.94037e-13	22.5874	-0.223231
chr5:71014917-71015715	-1.59241	1.03218	-8.83093	2.54844e-15	8.52566e-14	24.226	-0.223217
chr1:76080454-76080808	-1.66749	-0.360459	-6.66353	4.78086e-10	5.8725e-09	12.3024	-0.223196
chr17:8906236-8908080	-1.90553	-1.63516	-7.92668	4.75061e-13	1.03958e-11	19.0818	-0.223178
chr12:54321301-54321721	-1.57788	-0.0850699	-6.11512	7.99667e-09	7.62798e-08	9.55278	-0.223145
chr2:220299483-220300243	-1.4408	0.0678102	-8.44235	2.46587e-14	6.86007e-13	21.9913	-0.223129
chr20:1783824-1784552	-1.91916	-1.69445	-7.7481	1.30202e-12	2.61073e-11	18.0912	-0.22305
chr7:65509074-65509594	-1.90734	-2.55878	-4.74441	4.83243e-06	2.56858e-05	3.35133	-0.222953
chr17:64831193-64831574	-1.87176	-1.62338	-7.30696	1.509e-11	2.46575e-10	15.6865	-0.222944
chr14:106066400-106067202	-1.55255	1.02243	-9.47486	5.56827e-17	2.54014e-15	27.9943	-0.222943
chr2:127976389-127977667	-1.77817	-1.59193	-8.33919	4.47962e-14	1.18698e-12	21.4038	-0.222807
chr3:45077069-45077690	-1.66382	-1.20112	-7.33373	1.30281e-11	2.15932e-10	15.8305	-0.222731
chr15:68126920-68128400	-2.09439	-1.60304	-6.4149	1.74186e-09	1.91557e-08	11.0392	-0.222715
chr1:12600347-12600556	-1.48271	0.0448752	-7.89272	5.7586e-13	1.23735e-11	18.8927	-0.222708
chr14:62279476-62280019	-2.14262	-2.74229	-9.41469	7.9823e-17	3.52745e-15	27.6392	-0.222611
chr3:134125487-134125871	-1.85583	-1.46234	-7.66487	2.07656e-12	4.00783e-11	17.6327	-0.222577
chr5:50694984-50695352	-1.80616	-0.975826	-6.18786	5.54467e-09	5.45741e-08	9.90965	-0.222522
chr18:77386827-77387050	-1.48601	0.339865	-5.94074	1.90477e-08	1.68257e-07	8.70769	-0.222501
chr14:58331676-58333121	-2.11756	-1.19467	-6.08276	9.40423e-09	8.84095e-08	9.39483	-0.222495
chr14:78108170-78108662	-1.76378	-1.89083	-7.67985	1.90952e-12	3.71079e-11	17.7151	-0.222482
chr15:29077251-29077684	-2.53087	-2.99283	-6.50561	1.09e-09	1.24622e-08	11.497	-0.222398
chr2:177024501-177025692	-1.68697	-0.272831	-5.50715	1.54694e-07	1.13904e-06	6.67336	-0.222327
chr1:240160837-240161616	-2.03845	-1.46546	-7.04749	6.19031e-11	9.02602e-10	14.303	-0.222314
chr3:138656627-138659107	-1.70473	-0.76136	-6.02078	1.28115e-08	1.17201e-07	9.09372	-0.222249
chr14:37116188-37117628	-1.82074	-1.32217	-7.15081	3.53855e-11	5.39073e-10	14.8509	-0.222205
chr16:755037-756696	-1.51318	0.852651	-9.05333	6.85876e-16	2.53811e-14	25.5191	-0.22214
chr6:35149971-35150391	-1.48045	-0.0622569	-7.70417	1.66622e-12	3.27369e-11	17.8489	-0.222048
chr5:77140542-77140914	-1.5448	0.14192	-6.14348	6.93463e-09	6.70468e-08	9.69163	-0.222023
chr16:2867245-2868002	-1.37443	0.1651	-10.5546	8.05864e-20	6.159e-18	34.4453	-0.221887
chr15:66914241-66914884	-1.64657	1.19494	-8.89971	1.69983e-15	5.8609e-14	24.6249	-0.22187
chr7:142494563-142495248	-2.34009	-3.17287	-8.38282	3.48119e-14	9.4348e-13	21.652	-0.221745
chr14:21150918-21151224	-1.42454	0.000760767	-6.91213	1.28067e-10	1.75754e-09	13.5911	-0.221742
chr12:123380333-123380894	-2.06199	-2.29498	-11.6029	1.29523e-22	1.66852e-20	40.7979	-0.221737
chr1:844299-845883	-1.86626	1.65536	-8.44096	2.4858e-14	6.90612e-13	21.9834	-0.221722
chr14:26674163-26674478	-1.4859	0.535098	-6.94808	1.05647e-10	1.47682e-09	13.7795	-0.221617
chr5:176170244-176170796	-1.61392	-1.02322	-6.88924	1.44725e-10	1.96053e-09	13.4714	-0.221596
chr6:1604606-1615866	-1.86722	-0.922406	-6.33618	2.60895e-09	2.76665e-08	10.6449	-0.221581
chr2:241771655-241772194	-2.22777	-2.41861	-8.58764	1.05933e-14	3.15947e-13	22.823	-0.221563
chr12:96883286-96883737	-2.26181	-2.11617	-8.31205	5.23937e-14	1.37276e-12	21.2497	-0.221549
chr7:142494563-142495248	-1.62116	-0.733809	-6.23372	4.39649e-09	4.43601e-08	10.1359	-0.221526
chr5:1170702-1170941	-1.67713	1.23607	-8.47298	2.0643e-14	5.82599e-13	22.1662	-0.221493
chr4:4867386-4867673	-1.83661	-1.2968	-7.37476	1.03962e-11	1.75984e-10	16.0519	-0.22148
chr12:33591763-33593050	-1.50583	-0.112314	-6.66647	4.70757e-10	5.78855e-09	12.3175	-0.221396
chr2:10566889-10567148	-1.81427	2.21115	-6.86621	1.63634e-10	2.19132e-09	13.3512	-0.221374
chr7:155579868-155580392	-1.69943	2.07198	-4.62395	8.06928e-06	4.08273e-05	2.85938	-0.221266
chr1:43472867-43473334	-1.39209	-0.147435	-9.58241	2.9214e-17	1.40217e-15	28.6304	-0.221247
chr5:176046143-176047641	-1.58531	-1.02509	-7.67661	1.94449e-12	3.77249e-11	17.6973	-0.221115
chr4:147558231-147558583	-1.98607	-1.48091	-5.96297	1.70664e-08	1.52381e-07	8.81458	-0.221098
chr4:175135259-175135496	-1.99237	-2.20215	-9.08318	5.7471e-16	2.16189e-14	25.6933	-0.221082
chr7:1286022-1287658	-1.50005	-0.818943	-8.6929	5.72757e-15	1.79381e-13	23.4284	-0.221014
chr6:126068722-126071320	-1.77111	-1.08233	-5.49968	1.60246e-07	1.17664e-06	6.63918	-0.221003
chr2:241262311-241262759	-1.68232	1.24582	-8.2938	5.82094e-14	1.51016e-12	21.1461	-0.220987
chrX:51138953-51139255	-1.45345	-0.531048	-7.03185	6.73515e-11	9.75103e-10	14.2203	-0.220848
chr19:34310744-34311517	-1.96591	-2.16818	-9.84451	6.02675e-18	3.27435e-16	30.1873	-0.220808
chr6:1619093-1621094	-2.06315	2.62474	-7.52299	4.57998e-12	8.31275e-11	16.8562	-0.220785
chr10:72218130-72218484	-2.25687	-2.78924	-8.3977	3.1938e-14	8.70485e-13	21.7367	-0.220782
chr20:54919036-54919357	-2.11637	-2.08654	-8.97383	1.09766e-15	3.91857e-14	25.0557	-0.220696
chr13:107570191-107570671	-1.6454	1.55916	-7.10429	4.55388e-11	6.8059e-10	14.6037	-0.220671
chr2:45029728-45030035	-2.35774	-2.57287	-7.34422	1.22983e-11	2.05242e-10	15.8871	-0.220641
chr3:184209094-184209343	-1.61305	-1.42392	-9.05407	6.82866e-16	2.52926e-14	25.5234	-0.220621
chr7:27278945-27279469	-1.65661	-0.118023	-6.37936	2.09111e-09	2.26267e-08	10.8608	-0.220614
chr6:108436109-108436522	-2.64251	-3.1593	-7.97127	3.68811e-13	8.23791e-12	19.3306	-0.220559
chr13:20751256-20751946	-1.39034	0.288992	-9.62899	2.20816e-17	1.08657e-15	28.9064	-0.220554
chr1:23279553-23280569	-1.69689	-0.881959	-5.59185	1.03514e-07	7.89578e-07	7.06295	-0.220455
chr2:119592602-119593845	-1.59286	-1.26492	-8.46612	2.14821e-14	6.04613e-13	22.127	-0.220418
chr12:34493973-34496968	-1.84829	1.37165	-7.46659	6.26175e-12	1.10518e-10	16.5493	-0.220403
chr9:110249748-110252660	-1.66555	-1.07235	-7.48797	5.56219e-12	9.92617e-11	16.6655	-0.220347
chr8:1764328-1765171	-1.44788	-0.680978	-10.6405	4.76963e-20	3.75746e-18	34.963	-0.22033
chr1:148853996-148855761	-2.46673	-2.85674	-8.15228	1.31286e-13	3.18799e-12	20.3461	-0.220306
chr3:14851829-14853094	-2.10181	-1.99385	-6.72349	3.48717e-10	4.38599e-09	12.6109	-0.220288
chr4:165304328-165305177	-1.8909	-1.81271	-8.88613	1.8414e-15	6.3071e-14	24.5461	-0.220247
chr2:127976389-127977667	-1.90439	-2.06911	-8.37887	3.56149e-14	9.63013e-13	21.6295	-0.220184
chr17:80454652-80455632	-1.45905	0.818003	-8.14863	1.34057e-13	3.24852e-12	20.3256	-0.220165
chr17:75524589-75525152	-1.71852	1.36732	-7.98863	3.34158e-13	7.5275e-12	19.4276	-0.220153
chr7:89950258-89950778	-2.22231	-2.29994	-8.237	8.07266e-14	2.03694e-12	20.8244	-0.220105
chr12:52257744-52258128	-1.68729	-0.704471	-5.92066	2.10307e-08	1.84105e-07	8.61134	-0.220091
chr12:54378696-54380102	-1.87252	1.55496	-6.88392	1.48888e-10	2.01161e-09	13.4436	-0.220078
chr1:208132327-208133117	-1.81268	-1.76316	-6.58668	7.14896e-10	8.47142e-09	11.9091	-0.220074
chr3:18485112-18487056	-2.57524	-2.92839	-9.80769	7.52675e-18	4.01999e-16	29.968	-0.220073
chr12:132990777-132990987	-2.79668	3.4891	-9.22911	2.4155e-16	9.75847e-15	26.5476	-0.22003
chr10:131761169-131771696	-1.5142	-0.909153	-7.27688	1.77932e-11	2.87591e-10	15.5249	-0.219855
chr4:165304328-165305177	-1.72403	-1.48178	-8.25589	7.2413e-14	1.84476e-12	20.9314	-0.21985
chr12:133340880-133341114	-1.55701	1.14926	-8.49571	1.809e-14	5.15876e-13	22.2962	-0.219782
chr16:73099812-73100791	-1.61023	-0.706028	-6.39691	1.91082e-09	2.08432e-08	10.9489	-0.21975
chr5:2738953-2741237	-1.5466	0.692321	-6.51211	1.0539e-09	1.20856e-08	11.5299	-0.219652
chr2:131594139-131595302	-1.92185	-2.1691	-10.0629	1.60704e-18	9.7892e-17	31.4914	-0.219587
chr1:227729515-227730492	-1.6319	1.14209	-7.37898	1.01574e-11	1.72155e-10	16.0747	-0.219458
chr1:239550108-239551339	-2.3944	-3.87347	-6.5388	9.17417e-10	1.06525e-08	11.6654	-0.219451
chr10:135148196-135150565	-2.54171	3.29521	-7.44807	6.93714e-12	1.21315e-10	16.4488	-0.21941
chr7:117854128-117854721	-1.56483	-1.07424	-6.64585	5.24572e-10	6.39652e-09	12.2117	-0.219388
chr18:13868532-13869026	-2.17147	-2.48259	-9.21605	2.61062e-16	1.05002e-14	26.471	-0.219373
chr5:63255044-63255407	-1.51195	-0.547708	-7.22548	2.35656e-11	3.70297e-10	15.2494	-0.2193
chr5:1645124-1645712	-1.59277	-1.39378	-9.08784	5.59043e-16	2.11168e-14	25.7206	-0.21929
chr12:53267859-53268290	-1.52774	-1.01821	-9.3633	1.0852e-16	4.67948e-15	27.3364	-0.219126
chr6:168135847-168136065	-2.52436	3.23526	-8.41879	2.8267e-14	7.78458e-13	21.8569	-0.219118
chr1:16073318-16073521	-1.45914	0.816959	-9.05626	6.74064e-16	2.50118e-14	25.5362	-0.219082
chr6:108478523-108479558	-1.65449	-1.27168	-7.51506	4.78617e-12	8.6544e-11	16.813	-0.21903
chr14:61114102-61116552	-1.56949	0.0498219	-5.9979	1.43534e-08	1.29798e-07	8.98309	-0.219025
chr20:9487111-9487889	-2.24522	-2.61314	-8.21781	9.01432e-14	2.25854e-12	20.7159	-0.218956
chr2:110518071-110518913	-1.42165	-0.246137	-8.24282	7.80686e-14	1.97595e-12	20.8574	-0.218886
chr2:175594518-175595255	-1.79347	-1.803	-9.68139	1.61119e-17	8.12838e-16	29.2173	-0.218801
chr2:127782613-127782829	-1.86142	-1.92273	-5.86708	2.73662e-08	2.34678e-07	8.3552	-0.218796
chr2:118981769-118982466	-2.06467	-1.42725	-6.81683	2.12784e-10	2.78489e-09	13.0942	-0.218727
chr2:208489428-208491030	-1.65339	0.105803	-5.3498	3.23055e-07	2.21489e-06	5.96012	-0.218716
chr20:690575-691099	-1.4583	0.148089	-7.97277	3.65685e-13	8.17479e-12	19.339	-0.21863
chr2:219232375-219232892	-1.56017	1.26442	-9.15644	3.7209e-16	1.45099e-14	26.1218	-0.218597
chr3:54121624-54122147	-1.77487	-1.19282	-7.32964	1.33236e-11	2.20481e-10	15.8085	-0.218535
chr2:198174658-198175535	-1.4166	0.239326	-9.64945	1.95254e-17	9.68352e-16	29.0277	-0.218472
chr20:30175457-30176058	-1.50277	-0.0600317	-6.67237	4.56389e-10	5.62707e-09	12.3478	-0.218421
chr3:125986044-125986727	-1.47658	-0.919661	-9.14013	4.09928e-16	1.58422e-14	26.0263	-0.218274
chr14:101923575-101925995	-1.47501	0.302523	-6.96884	9.45154e-11	1.33488e-09	13.8885	-0.218126
chr4:57396748-57397269	-1.89645	-2.00124	-7.96666	3.78603e-13	8.44282e-12	19.3049	-0.21797
chr8:144105675-144105879	-1.71787	-0.838962	-5.18387	6.92205e-07	4.41685e-06	5.22328	-0.217831
chr16:85320574-85320775	-1.56875	1.17504	-7.59993	2.9848e-12	5.59343e-11	17.2765	-0.217744
chr5:72594147-72595808	-1.8204	-0.651406	-5.62635	8.77942e-08	6.79737e-07	7.22276	-0.217672
chr19:47925306-47925526	-1.71534	-1.55229	-9.75654	1.02468e-17	5.35752e-16	29.6637	-0.217661
chr1:110626528-110627484	-1.92336	-1.45857	-8.1316	1.4779e-13	3.55087e-12	20.2297	-0.217567
chr3:123751654-123753199	-2.15757	-2.59324	-9.51037	4.50096e-17	2.08813e-15	28.2041	-0.217543
chr1:165086756-165087026	-2.30073	-2.13101	-6.97991	8.90622e-11	1.26362e-09	13.9467	-0.21754
chr3:156806688-156807069	-1.49917	-0.617474	-5.9116	2.19907e-08	1.91793e-07	8.56791	-0.217504
chr16:3225354-3225594	-1.58533	-0.762736	-8.20775	9.55032e-14	2.37974e-12	20.6591	-0.21742
chr7:129422997-129423355	-1.70189	-0.836117	-7.0081	7.654e-11	1.09823e-09	14.0951	-0.217362
chr4:25097660-25097915	-1.71601	2.01308	-7.96212	3.88501e-13	8.65177e-12	19.2795	-0.217342
chr6:52171922-52172147	-1.43309	0.458026	-6.37018	2.19198e-09	2.35991e-08	10.8149	-0.217222
chr22:38434864-38435204	-1.37897	-0.400217	-10.6604	4.22301e-20	3.36241e-18	35.0832	-0.217217
chr16:85320574-85320775	-1.48887	0.694371	-6.88372	1.49049e-10	2.01345e-09	13.4426	-0.21715
chr8:745683-745889	-1.43406	0.261053	-7.97165	3.68026e-13	8.22264e-12	19.3327	-0.217115
chr17:36575499-36575782	-1.47435	-0.790551	-7.19205	2.82759e-11	4.38229e-10	15.0708	-0.217008
chr10:124892266-124893337	-1.71895	-1.36088	-9.33969	1.24951e-16	5.30975e-15	27.1974	-0.217006
chr2:131185233-131185588	-1.63639	-1.65777	-6.63829	5.45767e-10	6.62538e-09	12.173	-0.216974
chr19:30215232-30215594	-1.68493	1.72304	-6.13237	7.3331e-09	7.05248e-08	9.63719	-0.216956
chr5:180527368-180528782	-1.69876	-1.46338	-7.94507	4.27995e-13	9.46696e-12	19.1843	-0.216947
chr10:37969136-37970350	-1.45685	-0.157964	-7.38535	9.80724e-12	1.66634e-10	16.1091	-0.216937
chr12:54611595-54612038	-1.88058	-1.46317	-7.11667	4.2586e-11	6.39375e-10	14.6694	-0.216911
chr13:28371509-28371768	-1.58309	-1.07463	-6.42808	1.6275e-09	1.80288e-08	11.1055	-0.216909
chr1:1976123-1976628	-1.91458	-1.85687	-9.10626	5.01192e-16	1.91078e-14	25.8282	-0.216902
chr5:180524612-180525276	-2.10183	-1.93094	-6.57167	7.73126e-10	9.09959e-09	11.8326	-0.216898
chr15:96911511-96911808	-1.66938	-1.33583	-9.65433	1.89613e-17	9.44375e-16	29.0567	-0.216552
chr11:43596990-43597336	-1.67567	-0.542578	-5.96252	1.71043e-08	1.52637e-07	8.81242	-0.216538
chr12:132653023-132653236	-2.47072	2.81598	-8.86529	2.08189e-15	7.08344e-14	24.4251	-0.216524
chr6:85482569-85484718	-1.60141	-0.924628	-7.23753	2.20644e-11	3.49186e-10	15.3139	-0.216464
chr20:52276744-52277051	-2.18528	-1.93123	-5.82629	3.34088e-08	2.81574e-07	8.16122	-0.216417
chr9:133534534-133542394	-1.77573	-0.932515	-6.19189	5.43305e-09	5.36237e-08	9.92948	-0.21638
chr16:73099812-73100791	-1.70828	-0.454309	-5.561	1.19875e-07	9.02529e-07	6.92061	-0.216351
chr6:108478523-108479558	-2.04532	-2.23683	-8.73811	4.39499e-15	1.40767e-13	23.6892	-0.21623
chr17:63096756-63097000	-1.51811	1.04498	-9.14016	4.09878e-16	1.58422e-14	26.0264	-0.216218
chr1:208132327-208133117	-2.00397	-2.12741	-4.54172	1.13926e-05	5.57677e-05	2.52899	-0.216193
chr2:70528608-70529337	-1.64411	-1.32637	-7.50904	4.94884e-12	8.92294e-11	16.7802	-0.216192
chr16:11327008-11327234	-1.53584	0.539924	-6.57827	7.46968e-10	8.82722e-09	11.8662	-0.216187
chr1:29460810-29461172	-1.67871	1.30141	-6.85671	1.72127e-10	2.29195e-09	13.3017	-0.216169
chr1:16543683-16544307	-1.8494	-1.69749	-5.65509	7.65048e-08	5.98953e-07	7.35635	-0.216159
chr6:5997027-5997414	-1.68584	-1.45279	-7.54119	4.13956e-12	7.57378e-11	16.9555	-0.216153
chr17:70587771-70589080	-1.51954	-0.773128	-7.66898	2.02944e-12	3.92487e-11	17.6553	-0.216096
chr22:39077816-39078400	-1.67332	1.54016	-8.01603	2.85914e-13	6.53233e-12	19.5809	-0.216051
chr11:74951647-74953491	-1.59713	-0.941815	-7.24803	2.08346e-11	3.31581e-10	15.3701	-0.216015
chr1:247289663-247290225	-1.49233	-0.85494	-9.61373	2.42034e-17	1.17964e-15	28.8159	-0.215996
chr20:9487111-9487889	-1.62108	-1.06358	-7.28173	1.73272e-11	2.80779e-10	15.5509	-0.21598
chr2:172959267-172962054	-1.75816	-1.26662	-6.50655	1.08471e-09	1.24121e-08	11.5018	-0.215969
chr8:26047804-26048097	-1.91146	-1.88965	-6.48683	1.20147e-09	1.36396e-08	11.4019	-0.215891
chr6:28457568-28457926	-1.57548	-0.613741	-6.92228	1.21297e-10	1.67416e-09	13.6442	-0.215838
chr7:117854128-117854721	-2.04429	-1.99059	-6.6103	6.31885e-10	7.57508e-09	12.0297	-0.215824
chr6:85482569-85484718	-1.81758	-1.83503	-8.38422	3.45304e-14	9.36473e-13	21.6599	-0.215759
chr7:84814839-84816242	-1.77824	-1.85397	-9.66647	1.76264e-17	8.83258e-16	29.1287	-0.215742
chr2:162094460-162096195	-1.5238	-0.0139814	-5.60528	9.70924e-08	7.44551e-07	7.12508	-0.215738
chr5:1851342-1851564	-1.50676	0.0307179	-6.69541	4.04321e-10	5.03206e-09	12.4662	-0.21569
chr19:18059849-18060148	-1.45255	-0.5029	-8.01275	2.91295e-13	6.64046e-12	19.5625	-0.215659
chr19:7735081-7735456	-2.13094	-2.31714	-8.25622	7.22754e-14	1.84184e-12	20.9332	-0.215654
chr2:161126364-161126825	-1.5654	-0.750329	-6.69131	4.13133e-10	5.13471e-09	12.4452	-0.215572
chr1:221060850-221061071	-1.48587	-0.760326	-8.10844	1.68737e-13	4.00017e-12	20.0994	-0.215517
chr7:27252681-27253835	-1.44042	0.782929	-10.5182	1.00695e-19	7.4863e-18	34.2254	-0.215484
chr6:156718071-156718547	-1.73262	1.78182	-10.1765	8.06827e-19	5.15626e-17	32.1714	-0.215469
chr5:176170244-176170796	-1.64076	-1.4159	-9.48674	5.1856e-17	2.37482e-15	28.0645	-0.21541
chr6:5997027-5997414	-2.40355	-2.83947	-9.06659	6.3405e-16	2.36556e-14	25.5965	-0.215409
chr2:237071794-237078762	-1.93495	-1.50973	-5.15115	8.03037e-07	5.05089e-06	5.07984	-0.215406
chr6:130686414-130687736	-1.85039	-1.93242	-9.78614	8.57185e-18	4.52799e-16	29.8398	-0.215316
chr3:22413492-22414365	-1.40269	-0.623175	-8.31373	5.18878e-14	1.36037e-12	21.2592	-0.21526
chr17:8230195-8230941	-2.04769	-1.95077	-8.61957	8.79264e-15	2.66907e-13	23.0064	-0.215232
chr4:85413997-85414874	-1.58419	-0.401217	-6.07807	9.62726e-09	9.02783e-08	9.372	-0.21505
chr3:9642387-9642695	-1.76369	1.87608	-8.59498	1.01496e-14	3.036e-13	22.8651	-0.215035
chr10:81966989-81967517	-1.54438	1.50021	-5.93288	1.98012e-08	1.74349e-07	8.66994	-0.215003
chr14:60386271-60386750	-2.02877	-1.65843	-7.71439	1.57343e-12	3.10555e-11	17.9052	-0.214972
chr12:66135120-66136400	-1.89059	-1.835	-7.67613	1.94978e-12	3.78186e-11	17.6946	-0.214957
chr14:101908781-101909022	-1.37746	-0.0396851	-7.48996	5.50117e-12	9.83441e-11	16.6764	-0.214944
chr10:94459254-94459591	-1.56245	1.17395	-8.72393	4.77583e-15	1.52034e-13	23.6074	-0.214886
chrX:39864525-39869106	-1.46154	0.70042	-8.03353	2.58789e-13	5.95745e-12	19.6789	-0.214864
chr2:8723855-8724093	-1.43656	0.418673	-6.66186	4.82304e-10	5.91988e-09	12.2938	-0.214815
chr3:62364017-62364316	-2.14329	-2.56924	-8.93175	1.40715e-15	4.93528e-14	24.811	-0.214797
chr5:63255044-63255407	-2.14101	-2.55916	-7.34935	1.1956e-11	1.99828e-10	15.9148	-0.214725
chr4:113431825-113432596	-1.51144	-1.15447	-7.01961	7.19417e-11	1.0368e-09	14.1558	-0.214723
chr7:23513534-23514412	-2.86414	-3.37427	-10.424	1.78807e-19	1.26837e-17	33.6586	-0.214716
chr2:177355071-177355525	-1.58073	-1.21123	-10.236	5.62058e-19	3.6869e-17	32.5281	-0.214681
chr5:145713641-145713913	-1.48904	-0.358736	-7.77941	1.09179e-12	2.21905e-11	18.2642	-0.214556
chr19:4566457-4566678	-2.43346	2.85548	-11.0348	4.25873e-21	4.10975e-19	37.3484	-0.214553
chrX:39864525-39869106	-1.38852	-0.186224	-9.15018	3.86198e-16	1.501e-14	26.0851	-0.214482
chr20:708601-709290	-2.11064	-2.45635	-9.02814	7.96156e-16	2.91461e-14	25.3722	-0.214448
chr11:70962173-70964161	-1.33794	-0.0916072	-9.80798	7.5134e-18	4.01548e-16	29.9698	-0.214423
chr7:113724924-113727795	-2.29681	-2.55665	-9.91719	3.88457e-18	2.19492e-16	30.6206	-0.214411
chr1:91172102-91172771	-1.59985	-1.28374	-8.51056	1.6594e-14	4.76531e-13	22.3811	-0.214381
chr10:29214051-29214362	-1.59671	-0.579637	-6.78641	2.50053e-10	3.22831e-09	12.9363	-0.214339
chr12:103359248-103359629	-1.78947	-1.79759	-6.80294	2.29065e-10	2.97988e-09	13.022	-0.214278
chr1:239550108-239551339	-2.12171	-2.6226	-9.8256	6.75535e-18	3.63883e-16	30.0747	-0.214274
chr8:144105675-144105879	-1.62151	-1.21659	-5.08609	1.07694e-06	6.60529e-06	4.79657	-0.214263
chr7:35296921-35298218	-1.79405	-0.426975	-4.83337	3.29071e-06	1.8164e-05	3.72059	-0.21423
chr4:180979038-180980619	-1.61112	-1.49927	-7.85364	7.1831e-13	1.50983e-11	18.6755	-0.214192
chr15:100913438-100914022	-1.57579	-0.765036	-5.66774	7.19964e-08	5.66417e-07	7.41531	-0.214063
chr8:9762661-9764748	-3.01044	-3.33786	-8.64536	7.56334e-15	2.32084e-13	23.1547	-0.214036
chr1:33516594-33516933	-1.38263	0.152789	-7.58516	3.24093e-12	6.03887e-11	17.1957	-0.213981
chr6:108478523-108479558	-1.75074	-1.87565	-8.38422	3.45305e-14	9.36473e-13	21.6599	-0.213947
chr1:119549144-119551320	-1.77823	-1.48057	-6.3777	2.10904e-09	2.2799e-08	10.8525	-0.213918
chr10:102899822-102900263	-1.63197	-0.463242	-6.51568	1.03451e-09	1.18907e-08	11.548	-0.213858
chr5:172670829-172671824	-1.71566	-1.72244	-7.06975	5.48936e-11	8.09473e-10	14.4207	-0.213851
chr2:119592602-119593845	-1.85563	-2.29801	-6.84665	1.81594e-10	2.409e-09	13.2493	-0.213808
chr18:11947827-11948155	-1.64595	-1.31098	-6.05872	1.06046e-08	9.85742e-08	9.27782	-0.213787
chr17:74117508-74118380	-1.67892	1.88534	-6.19753	5.28032e-09	5.22736e-08	9.95727	-0.213778
chr15:100913438-100914022	-1.90648	-1.65087	-8.23027	8.39131e-14	2.11214e-12	20.7864	-0.21372
chr2:131010510-131010764	-1.47251	0.521878	-7.10081	4.64059e-11	6.92664e-10	14.5853	-0.213713
chr7:157092597-157093535	-1.40199	0.73781	-7.84895	7.37582e-13	1.54711e-11	18.6495	-0.213703
chr7:152622343-152623305	-1.60412	-0.952689	-5.70372	6.05516e-08	4.83999e-07	7.58341	-0.213688
chr9:136474170-136474748	-1.57979	-1.13218	-6.54392	8.93328e-10	1.03934e-08	11.6914	-0.213657
chr3:54154731-54154970	-1.45659	-1.03086	-8.15616	1.28403e-13	3.12538e-12	20.368	-0.213635
chr14:105658586-105659226	-1.57635	1.36916	-7.10576	4.51777e-11	6.75563e-10	14.6115	-0.213576
chr1:47909712-47911020	-1.66431	-0.143163	-5.71129	5.83811e-08	4.67965e-07	7.61886	-0.213546
chr8:49782687-49783270	-1.48234	-0.624874	-6.36044	2.30416e-09	2.46965e-08	10.7662	-0.213497
chr6:10426200-10426638	-1.71069	-0.372766	-5.89767	2.35498e-08	2.04173e-07	8.50128	-0.213428
chr3:75667777-75669067	-1.65603	-1.57031	-9.34838	1.18634e-16	5.06498e-15	27.2485	-0.213421
chr16:73099812-73100791	-1.52324	-0.67382	-5.52352	1.43177e-07	1.06168e-06	6.74836	-0.213398
chr17:35291899-35300875	-1.68121	-1.19859	-6.79746	2.35821e-10	3.05999e-09	12.9936	-0.213396
chr8:26047804-26048097	-1.38137	0.514056	-10.6584	4.27374e-20	3.38961e-18	35.0714	-0.21333
chr5:42994626-42994936	-1.78998	-0.950755	-5.72315	5.51296e-08	4.44302e-07	7.67451	-0.213234
chr3:170746072-170746292	-1.56949	-0.303314	-6.63268	5.62058e-10	6.80198e-09	12.1442	-0.213111
chr11:16626053-16629180	-1.58055	1.52391	-9.17895	3.25511e-16	1.28526e-14	26.2536	-0.213109
chr9:138136050-138136294	-1.41852	-0.149834	-7.03886	6.48516e-11	9.42073e-10	14.2574	-0.212959
chr11:123172454-123173104	-2.60268	-3.86044	-7.13588	3.83716e-11	5.79714e-10	14.7715	-0.212954
chr5:139081001-139081202	-1.33472	-0.273853	-10.2896	4.05592e-19	2.72379e-17	32.8501	-0.212937
chr6:137818167-137819372	-1.84404	-1.56899	-7.28206	1.72957e-11	2.80379e-10	15.5527	-0.212754
chr17:35291899-35300875	-1.75603	-1.72082	-5.79555	3.88092e-08	3.23233e-07	8.01557	-0.212714
chr1:162792176-162792574	-1.77291	-1.37929	-5.6292	8.66066e-08	6.71367e-07	7.23598	-0.212617
chr4:165304328-165305177	-1.85195	-2.09369	-9.13016	4.34923e-16	1.6745e-14	25.968	-0.21254
chr3:24870674-24871369	-1.57818	0.449994	-5.84997	2.97582e-08	2.53598e-07	8.27372	-0.212351
chr13:114056100-114056577	-1.59189	1.54668	-6.25026	4.04252e-09	4.10159e-08	10.2177	-0.212332
chr11:19262473-19264397	-1.39255	0.466785	-7.69209	1.78297e-12	3.48138e-11	17.7824	-0.21231
chr12:54132148-54132353	-1.65037	-0.386763	-5.1967	6.52975e-07	4.18446e-06	5.27965	-0.212276
chr2:19547482-19548292	-1.41032	-0.410271	-7.34419	1.23e-11	2.05242e-10	15.8869	-0.21226
chr7:23513534-23514412	-1.72321	-1.5314	-9.60431	2.56126e-17	1.23948e-15	28.7601	-0.212246
chr5:43037259-43037520	-1.86583	2.47434	-6.53818	9.20384e-10	1.06824e-08	11.6622	-0.212209
chr1:2387669-2388086	-1.40266	0.760386	-8.64075	7.76971e-15	2.37527e-13	23.1282	-0.212185
chr7:27244530-27245297	-1.82121	-1.38111	-6.39938	1.8867e-09	2.06076e-08	10.9613	-0.212169
chr10:2543463-2544121	-1.4477	0.634578	-6.60183	6.60511e-10	7.88471e-09	11.9864	-0.212169
chr12:54321301-54321721	-1.55372	-0.384687	-6.35055	2.42397e-09	2.58647e-08	10.7167	-0.212108
chr15:27212902-27213396	-1.41048	-0.222119	-7.29217	1.63646e-11	2.66391e-10	15.6069	-0.212093
chr17:70536483-70536687	-1.40716	-0.396205	-7.73012	1.44041e-12	2.86508e-11	17.992	-0.211993
chr2:177024501-177025692	-1.38518	-0.312484	-7.96573	3.80624e-13	8.48097e-12	19.2996	-0.21196
chr12:54089211-54089413	-1.87272	-0.580607	-5.531	1.38197e-07	1.02717e-06	6.78268	-0.21194
chr1:51443311-51444036	-1.47233	0.739494	-7.2253	2.35885e-11	3.70587e-10	15.2484	-0.211882
chr5:42951076-42952410	-1.8928	-1.84549	-8.55745	1.26312e-14	3.71587e-13	22.6498	-0.211865
chr22:25348151-25349744	-1.90041	-2.07972	-8.66972	6.55962e-15	2.03034e-13	23.2949	-0.211811
chr8:142427854-142428351	-2.00229	-1.3492	-6.05058	1.10441e-08	1.02251e-07	9.23828	-0.211806
chr2:237086727-237088463	-1.43856	0.677165	-7.51207	4.86642e-12	8.78593e-11	16.7967	-0.211702
chr10:22623350-22625875	-1.50475	-0.772683	-5.94959	1.82331e-08	1.61829e-07	8.75022	-0.211533
chr20:25063838-25065525	-2.43674	-2.82702	-6.37998	2.08445e-09	2.25659e-08	10.864	-0.211521
chr6:101841425-101841905	-1.85231	-1.59077	-6.6763	4.47073e-10	5.52136e-09	12.368	-0.211515
chr13:114067806-114068096	-1.39405	0.563753	-8.77885	3.46071e-15	1.12918e-13	23.9246	-0.211486
chr3:27771638-27771942	-2.08434	-2.20084	-6.13633	7.18844e-09	6.92637e-08	9.6566	-0.21145
chr1:46954793-46957121	-1.9127	-1.78085	-5.68735	6.55181e-08	5.19591e-07	7.50686	-0.211428
chr1:8271996-8272202	-1.35806	-0.450247	-8.73955	4.35811e-15	1.3964e-13	23.6975	-0.211404
chr12:11653232-11653775	-1.52542	-1.15227	-8.24201	7.84314e-14	1.98414e-12	20.8528	-0.211361
chr17:1808572-1808773	-1.43203	0.347322	-6.59558	6.82419e-10	8.12418e-09	11.9545	-0.211296
chr6:166421891-166422241	-1.76262	-1.19336	-6.4903	1.18004e-09	1.34149e-08	11.4195	-0.211245
chr7:139930065-139930356	-2.15361	-2.76787	-9.36347	1.08411e-16	4.67727e-15	27.3374	-0.211153
chr5:74330736-74330954	-1.54984	-1.06781	-7.43677	7.38447e-12	1.28479e-10	16.3875	-0.211151
chr1:111098066-111098362	-2.12121	-2.61756	-7.089	4.94678e-11	7.34886e-10	14.5227	-0.21114
chr13:28365545-28365785	-1.74422	-1.5592	-6.39187	1.96094e-09	2.13445e-08	10.9236	-0.211056
chr2:119592602-119593845	-1.55382	-0.893288	-7.49503	5.34874e-12	9.58281e-11	16.7039	-0.211047
chr17:58218626-58218926	-1.47928	-0.705606	-7.38106	1.00417e-11	1.70335e-10	16.0859	-0.211009
chr14:105126190-105126732	-1.36838	0.0392476	-7.89864	5.56874e-13	1.20033e-11	18.9256	-0.211008
chr16:3238805-3239492	-1.76297	-1.21458	-7.145	3.6519e-11	5.54691e-10	14.82	-0.210994
chr5:54179363-54180171	-1.32951	-0.108056	-7.95849	3.966e-13	8.81775e-12	19.2592	-0.21099
chr4:4867386-4867673	-1.62383	-1.32193	-7.32713	1.35088e-11	2.23141e-10	15.795	-0.21097
chr5:145713641-145713913	-1.40716	-0.10925	-6.66794	4.67138e-10	5.74751e-09	12.325	-0.210914
chr12:53718632-53719778	-1.77948	-2.19544	-7.7132	1.58395e-12	3.12556e-11	17.8987	-0.210822
chr17:54674873-54675232	-2.36355	-3.05614	-5.81836	3.47274e-08	2.91757e-07	8.12359	-0.210801
chr14:35838239-35838628	-1.3966	0.539984	-7.83021	8.19926e-13	1.70672e-11	18.5455	-0.210746
chr22:50453056-50454137	-1.94021	-2.05095	-5.53827	1.33523e-07	9.9441e-07	6.81605	-0.21073
chr11:126873091-126873809	-2.03275	-2.559	-5.80365	3.73076e-08	3.11867e-07	8.05393	-0.210702
chr1:240160837-240161616	-2.19031	-1.97444	-6.89517	1.40213e-10	1.90445e-09	13.5024	-0.210695
chr1:63782394-63790471	-1.44462	0.75155	-7.24188	2.15469e-11	3.41854e-10	15.3372	-0.210682
chr16:29196537-29196771	-1.46449	0.674312	-6.31232	2.94728e-09	3.08929e-08	10.526	-0.210572
chr16:85203157-85203941	-2.04814	-1.95005	-8.41656	2.86346e-14	7.87524e-13	21.8442	-0.210525
chr7:23513534-23514412	-2.08547	-2.16313	-10.1112	1.19916e-18	7.49964e-17	31.7803	-0.210521
chr7:25896713-25896925	-2.45235	-2.75353	-7.02481	6.9955e-11	1.01083e-09	14.1832	-0.210409
chr4:4858389-4858893	-1.50539	0.45815	-6.21706	4.78365e-09	4.78657e-08	10.0536	-0.21039
chr14:69095051-69095407	-1.73846	1.85139	-9.03126	7.81578e-16	2.86637e-14	25.3904	-0.210372
chr6:28602853-28603295	-1.58365	-0.0867886	-4.8028	3.75718e-06	2.04481e-05	3.59314	-0.21037
chr15:84047822-84048105	-1.92379	-2.27698	-7.52775	4.46058e-12	8.11459e-11	16.8821	-0.21033
chr6:130686414-130687736	-2.36011	-2.84938	-9.64373	2.02095e-17	1.00107e-15	28.9938	-0.210328
chr2:121499228-121499578	-1.46306	-0.494789	-7.07727	5.27084e-11	7.79495e-10	14.4605	-0.21021
chr12:133168946-133169191	-2.2024	2.71176	-8.17387	1.16001e-13	2.8489e-12	20.4679	-0.210189
chr7:20837551-20838369	-2.07413	-2.47863	-8.82048	2.70981e-15	9.03233e-14	24.1655	-0.210161
chr22:46262065-46263747	-1.81186	-1.05297	-5.85096	2.96139e-08	2.52473e-07	8.27845	-0.210129
chr19:8115250-8115524	-2.61955	-3.56139	-6.82386	2.04985e-10	2.69271e-09	13.1307	-0.210113
chr20:42135793-42137062	-1.86941	-2.09219	-8.18518	1.08717e-13	2.68289e-12	20.5317	-0.210037
chr13:20965958-20966509	-1.88266	1.61445	-7.00224	7.89911e-11	1.13083e-09	14.0642	-0.210015
chr2:10566889-10567148	-2.3986	3.5726	-7.48544	5.64093e-12	1.00514e-10	16.6517	-0.209975
chr17:77721246-77722497	-1.32264	-0.189948	-9.07986	5.86126e-16	2.20079e-14	25.6739	-0.209972
chr4:85413997-85414874	-1.4039	0.621128	-6.36632	2.23582e-09	2.40269e-08	10.7955	-0.209965
chr4:186048541-186050220	-1.75195	-2.08515	-9.15348	3.78694e-16	1.47394e-14	26.1044	-0.209902
chr1:112162204-112162837	-1.3674	0.082771	-7.90126	5.48658e-13	1.18481e-11	18.9402	-0.209841
chr11:32008802-32009044	-1.62412	-1.23966	-6.21278	4.8885e-09	4.87897e-08	10.0324	-0.2098
chr10:42672509-42673432	-1.46218	-1.33869	-6.85842	1.7057e-10	2.27381e-09	13.3106	-0.209782
chr19:4785250-4785490	-2.18679	-2.78955	-7.9745	3.62122e-13	8.1084e-12	19.3486	-0.20977
chr15:66947360-66947574	-1.56003	-0.306702	-6.01234	1.33604e-08	1.21759e-07	9.05288	-0.209644
chr10:102975969-102978096	-2.13173	-2.49558	-7.69573	1.74699e-12	3.41764e-11	17.8025	-0.209621
chr19:16394450-16394662	-2.06478	-1.20034	-7.01192	7.49827e-11	1.07778e-09	14.1152	-0.209605
chr8:67873388-67875600	-2.63712	-2.83719	-7.08015	5.18936e-11	7.67999e-10	14.4758	-0.209593
chr8:94928518-94930124	-1.59092	1.48214	-8.25207	7.40238e-14	1.88178e-12	20.9097	-0.209586
chr10:81966989-81967517	-1.35002	0.290619	-6.37348	2.15521e-09	2.32459e-08	10.8314	-0.209581
chr2:102972118-102972596	-2.37544	-3.16675	-8.42381	2.7457e-14	7.57426e-13	21.8855	-0.209574
chr1:46913786-46914343	-1.5802	0.155098	-5.84843	2.99825e-08	2.55297e-07	8.26642	-0.209537
chr7:33943665-33945509	-1.38493	0.342613	-7.90155	5.4776e-13	1.18349e-11	18.9418	-0.209508
chr17:36575499-36575782	-1.53696	-1.30418	-8.84058	2.40779e-15	8.09149e-14	24.2819	-0.209445
chr12:54389113-54389520	-2.09075	-2.41561	-6.62002	6.00567e-10	7.23914e-09	12.0794	-0.209407
chr12:59989651-59990507	-1.67731	-1.46429	-7.55005	3.94052e-12	7.23062e-11	17.0038	-0.209345
chr1:8271996-8272202	-1.52633	-1.38607	-7.2487	2.07585e-11	3.30543e-10	15.3737	-0.209287
chrX:25035822-25036123	-1.5761	-1.44247	-6.10336	8.48245e-09	8.05385e-08	9.49532	-0.20927
chr10:133849676-133850826	-1.37866	0.222265	-7.97515	3.60768e-13	8.0825e-12	19.3523	-0.209176
chr5:87437095-87437505	-1.62829	-1.38587	-6.71082	3.72805e-10	4.6632e-09	12.5456	-0.209121
chr3:28616663-28617970	-2.54416	-3.5944	-8.02827	2.6665e-13	6.11608e-12	19.6494	-0.209096
chr1:154908962-154909931	-1.30619	-0.427578	-11.4593	3.13556e-22	3.72854e-20	39.9247	-0.20906
chr5:76936126-76936984	-1.35206	-0.526789	-9.07384	6.07403e-16	2.27339e-14	25.6388	-0.209047
chr3:44036407-44041104	-2.23144	-2.34188	-9.01129	8.79627e-16	3.19308e-14	25.2739	-0.208988
chr18:10414354-10414592	-1.39087	0.222227	-6.86977	1.60561e-10	2.15581e-09	13.3697	-0.208935
chr6:134216919-134217280	-1.87816	-1.48191	-5.13891	8.48776e-07	5.31165e-06	5.02636	-0.208903
chr10:118922351-118923520	-1.76069	-1.87617	-9.11194	4.84591e-16	1.85366e-14	25.8614	-0.208897
chr12:52417018-52417703	-1.39844	0.732095	-7.43986	7.25932e-12	1.26436e-10	16.4042	-0.208881
chr15:32638144-32639476	-1.94706	-2.38105	-7.84259	7.6457e-13	1.59962e-11	18.6142	-0.208842
chr6:41340667-41342543	-1.63017	1.07912	-5.28311	4.39618e-07	2.9271e-06	5.66207	-0.208838
chr5:784062-785709	-1.87417	-1.87331	-8.89965	1.7004e-15	5.8609e-14	24.6245	-0.20879
chr16:3156249-3156889	-1.51682	1.12486	-6.59047	7.0086e-10	8.31954e-09	11.9285	-0.208747
chr7:139930065-139930356	-1.99319	-2.24359	-6.93876	1.11059e-10	1.54509e-09	13.7306	-0.208716
chr12:22093954-22095357	-2.0532	-1.94439	-6.47065	1.30638e-09	1.47325e-08	11.3201	-0.208647
chr6:41374527-41375187	-1.41297	1.05069	-7.86551	6.7168e-13	1.41978e-11	18.7414	-0.208643
chr19:31843880-31844183	-1.49406	1.10912	-7.85877	6.97797e-13	1.4693e-11	18.704	-0.208643
chr5:3324644-3324973	-1.50323	0.666971	-6.13961	7.07111e-09	6.82424e-08	9.67264	-0.208597
chr1:228075377-228075750	-1.77487	-1.83898	-7.6432	2.3442e-12	4.48112e-11	17.5137	-0.208589
chr5:134825398-134826496	-1.60138	-0.293319	-5.0537	1.24523e-06	7.53707e-06	4.6565	-0.208589
chr19:30015781-30021367	-1.51968	-1.13137	-6.81666	2.12982e-10	2.78687e-09	13.0933	-0.20858
chr14:21100838-21101043	-1.82396	-2.23575	-8.58725	1.06177e-14	3.1656e-13	22.8207	-0.208496
chr5:170171188-170171798	-1.39841	0.310779	-7.89234	5.77102e-13	1.23905e-11	18.8906	-0.208439
chr14:61103978-61104663	-1.69934	-0.597381	-5.71517	5.7298e-08	4.59967e-07	7.63705	-0.208435
chr17:76337725-76338582	-1.5238	1.31099	-9.85488	5.66092e-18	3.09406e-16	30.249	-0.208434
chr5:1874907-1879032	-1.46245	0.955395	-6.17019	6.06193e-09	5.92666e-08	9.82271	-0.208429
chr3:44036407-44041104	-2.0038	-2.03502	-8.46471	2.16582e-14	6.08942e-13	22.119	-0.208428
chr18:19744936-19752363	-1.52062	-1.22311	-8.8514	2.25928e-15	7.63662e-14	24.3446	-0.208389
chr2:45161427-45163058	-1.71084	-1.7227	-6.86365	1.65879e-10	2.21741e-09	13.3378	-0.20837
chr9:112916-114839	-3.08676	-4.14915	-8.35534	4.08056e-14	1.08997e-12	21.4956	-0.20834
chr9:3181006-3181867	-1.36345	-0.61065	-8.49223	1.84593e-14	5.25493e-13	22.2763	-0.208329
chr2:242843760-242844198	-1.64975	1.6188	-4.95404	1.93937e-06	1.12451e-05	4.22947	-0.208303
chr1:151103685-151106100	-1.49662	-0.541532	-6.30625	3.03996e-09	3.17547e-08	10.4957	-0.208291
chr19:18402556-18403403	-1.52878	1.56413	-8.90375	1.65982e-15	5.74279e-14	24.6483	-0.208287
chr17:60214775-60216785	-1.64437	-1.6316	-5.26128	4.86019e-07	3.20273e-06	5.56505	-0.208284
chr4:1029205-1029633	-1.41516	0.715306	-9.15854	3.67478e-16	1.4378e-14	26.134	-0.208251
chr15:40573628-40576118	-1.43041	-0.76466	-8.75461	3.98976e-15	1.28643e-13	23.7845	-0.208135
chr2:19560963-19561650	-1.54729	0.975316	-5.00634	1.53815e-06	9.13061e-06	4.45281	-0.208133
chr16:11327008-11327234	-1.41261	-0.368859	-7.88545	6.00043e-13	1.28326e-11	18.8523	-0.20811
chr12:95266832-95267785	-1.36655	0.256956	-6.71655	3.61717e-10	4.53836e-09	12.5751	-0.208066
chr17:76337725-76338582	-1.45585	-0.91269	-9.24381	2.21306e-16	9.00276e-15	26.6339	-0.208044
chr11:71318220-71319488	-1.34084	-0.0152923	-7.9157	5.05564e-13	1.09957e-11	19.0206	-0.208033
chr11:68924690-68924957	-1.34603	0.608563	-9.38069	9.78143e-17	4.2582e-15	27.4388	-0.208008
chr10:27608674-27608892	-1.3987	0.475179	-7.87194	6.4772e-13	1.37445e-11	18.7771	-0.20794
chr16:49888474-49893354	-1.6368	-1.81352	-7.37295	1.05005e-11	1.77529e-10	16.0421	-0.207936
chr3:44036407-44041104	-2.45304	-3.22352	-7.11754	4.23848e-11	6.36705e-10	14.6741	-0.207841
chr5:156886969-156887440	-1.71315	1.74608	-8.09807	1.7904e-13	4.22487e-12	20.0411	-0.207727
chr6:27598687-27599146	-1.60958	-1.3873	-7.18928	2.8705e-11	4.44491e-10	15.056	-0.207671
chr17:80346597-80347050	-1.30388	0.34151	-9.33318	1.29904e-16	5.49459e-15	27.1591	-0.207555
chr10:5882303-5882635	-1.64563	-1.27833	-8.59723	1.00173e-14	3.00142e-13	22.878	-0.207529
chr12:53718632-53719778	-1.96266	-2.44209	-8.24321	7.78916e-14	1.97306e-12	20.8596	-0.207379
chr3:125931735-125932535	-2.38843	-3.95897	-6.95508	1.0176e-10	1.42711e-09	13.8162	-0.20736
chr17:73030676-73031160	-1.4516	0.0124844	-5.49496	1.63849e-07	1.20073e-06	6.61763	-0.207343
chr19:48216486-48216837	-1.46928	0.718377	-7.41683	8.2441e-12	1.42108e-10	16.2794	-0.207331
chr3:22413492-22414365	-1.8199	-2.25782	-9.4694	5.75317e-17	2.62011e-15	27.9621	-0.207261
chr15:47476369-47477499	-1.45707	-0.833142	-6.25976	3.85201e-09	3.92482e-08	10.2648	-0.207141
chr14:106066400-106067202	-1.37155	0.120233	-7.23877	2.19158e-11	3.46902e-10	15.3205	-0.207029
chr4:25090106-25090510	-1.44272	-0.973828	-9.20931	2.71746e-16	1.08978e-14	26.4315	-0.207013
chr22:27834425-27834630	-1.39988	-0.509535	-7.81906	8.73187e-13	1.80977e-11	18.4837	-0.206934
chr7:149916640-149918264	-1.56735	-1.13269	-6.81074	2.19782e-10	2.86823e-09	13.0625	-0.206914
chr9:129372737-129378106	-1.41163	0.938778	-7.36074	1.12303e-11	1.88815e-10	15.9762	-0.206895
chr1:50884228-50891471	-1.38137	-0.0204343	-6.68782	4.2079e-10	5.21959e-09	12.4272	-0.206826
chr2:65086804-65087180	-1.39764	0.714907	-7.08071	5.17364e-11	7.66088e-10	14.4787	-0.206822
chr8:67873388-67875600	-1.35792	-0.238669	-8.1337	1.46028e-13	3.51059e-12	20.2415	-0.20682
chr10:74079336-74079861	-1.65995	1.53154	-9.6759	1.66532e-17	8.38081e-16	29.1847	-0.20681
chr6:10384965-10385492	-1.46858	-0.197938	-6.19432	5.36685e-09	5.30789e-08	9.94143	-0.206793
chr4:113444181-113444389	-2.06429	-2.20823	-6.65935	4.88688e-10	5.99554e-09	12.2809	-0.206736
chr1:91300979-91301891	-1.68304	-0.396759	-5.31928	3.72087e-07	2.51901e-06	5.82339	-0.206701
chr1:2374818-2375814	-1.30491	-0.148914	-8.67534	6.34741e-15	1.97135e-13	23.3272	-0.206608
chr6:27064628-27065004	-2.63903	-2.87612	-7.06734	5.56129e-11	8.19343e-10	14.4079	-0.20652
chr16:73099812-73100791	-1.41611	-0.592527	-6.31085	2.96942e-09	3.11026e-08	10.5186	-0.206472
chr17:74378848-74382513	-1.42056	-0.992286	-9.80707	7.5548e-18	4.03234e-16	29.9643	-0.20641
chr3:120003883-120004426	-1.46626	-0.352287	-5.63536	8.40904e-08	6.53656e-07	7.26459	-0.206367
chr2:231692697-231693496	-2.73636	-3.29279	-9.61476	2.40534e-17	1.17303e-15	28.822	-0.206311
chr1:46632689-46632932	-2.26145	-2.5468	-6.05478	1.08152e-08	1.00338e-07	9.25867	-0.206283
chr9:109622424-109623203	-1.90852	-2.56138	-9.05772	6.68282e-16	2.48197e-14	25.5447	-0.20627
chr2:174890243-174890814	-1.41581	-0.346539	-5.5647	1.17787e-07	8.88785e-07	6.93764	-0.20621
chr10:129947728-129949099	-2.31214	-2.92785	-7.5865	3.21689e-12	5.99817e-11	17.203	-0.206208
chr19:32715384-32715800	-1.40484	0.906376	-8.4328	2.6063e-14	7.20427e-13	21.9368	-0.20612
chr4:2765638-2766063	-2.25265	-3.70393	-6.28584	3.37331e-09	3.48036e-08	10.3942	-0.206082
chr10:134729798-134730022	-1.5413	1.37585	-7.78402	1.06382e-12	2.17137e-11	18.2897	-0.205984
chr6:108436109-108436522	-1.50688	1.06936	-6.2707	3.64358e-09	3.73148e-08	10.3191	-0.205969
chr10:124899704-124900077	-1.82079	-1.50119	-7.25445	2.01163e-11	3.20959e-10	15.4045	-0.205873
chr6:128901553-128901925	-1.53488	0.82985	-7.64996	2.25726e-12	4.32703e-11	17.5508	-0.205826
chr3:44036407-44041104	-2.7607	-4.21083	-9.09662	5.3068e-16	2.01104e-14	25.7719	-0.205738
chr17:77763364-77767356	-1.48891	0.993723	-5.47073	1.83649e-07	1.3293e-06	6.50707	-0.205643
chr17:35291899-35300875	-1.4572	-0.802364	-7.46799	6.21337e-12	1.09759e-10	16.5569	-0.205623
chr20:55500347-55501102	-1.81997	-2.49438	-6.86391	1.6565e-10	2.21542e-09	13.3392	-0.205403
chr12:54346777-54347101	-1.75052	-1.9119	-8.11306	1.6433e-13	3.91041e-12	20.1254	-0.205381
chr6:166421891-166422241	-1.45628	-0.574352	-6.84175	1.86393e-10	2.46787e-09	13.2237	-0.205346
chr6:75914705-75916387	-1.88613	-1.75656	-7.18595	2.9231e-11	4.51356e-10	15.0382	-0.205183
chr10:93647052-93647393	-2.13137	-2.95823	-6.99344	8.28197e-11	1.18131e-09	14.0179	-0.205086
chr5:115912001-115912384	-1.56308	-1.55069	-7.64033	2.38214e-12	4.54788e-11	17.4979	-0.205081
chr6:108169396-108169790	-1.53446	0.958433	-5.11744	9.3519e-07	5.80323e-06	4.93276	-0.205074
chr5:174178214-174178928	-1.47909	1.19556	-7.97862	3.5374e-13	7.93373e-12	19.3716	-0.205063
chr5:2748368-2757024	-1.93315	-2.40009	-6.68346	4.30544e-10	5.33491e-09	12.4048	-0.20506
chr6:126068722-126071320	-2.75804	-4.2945	-7.75868	1.22686e-12	2.47396e-11	18.1496	-0.204962
chr5:141293784-141294049	-1.72852	-1.86734	-6.41522	1.73905e-09	1.91301e-08	11.0408	-0.204906
chr1:230561103-230562702	-1.46938	-0.812427	-6.21299	4.8833e-09	4.87519e-08	10.0335	-0.204863
chr18:12287271-12287562	-1.37987	0.401505	-7.03729	6.54062e-11	9.49119e-10	14.2491	-0.204852
chr3:28616663-28617970	-2.46218	-3.35027	-10.0057	2.27316e-18	1.34957e-16	31.1493	-0.204774
chr12:59989651-59990507	-1.76107	-1.91066	-7.86335	6.79939e-13	1.43502e-11	18.7294	-0.204617
chr3:142666198-142666544	-1.55124	0.820783	-5.39237	2.65036e-07	1.85118e-06	6.15175	-0.204575
chr17:37752823-37753247	-1.31959	-0.522868	-9.22673	2.44994e-16	9.88785e-15	26.5336	-0.204561
chr6:108436109-108436522	-2.37801	-3.09782	-10.0802	1.44731e-18	8.88228e-17	31.5947	-0.204543
chr3:69591011-69592050	-2.07442	-3.30196	-7.056	5.91244e-11	8.66025e-10	14.348	-0.204514
chr14:26674163-26674478	-2.07545	-2.45407	-7.98653	3.38183e-13	7.614e-12	19.4158	-0.20443
chr2:223170486-223171140	-1.67894	-1.59222	-6.06567	1.02426e-08	9.55568e-08	9.31165	-0.204417
chr8:96085269-96085747	-1.40282	0.302783	-5.93854	1.92554e-08	1.69914e-07	8.69714	-0.204394
chr13:107570191-107570671	-1.76187	2.24086	-7.27674	1.7807e-11	2.87758e-10	15.5241	-0.20435
chr1:844299-845883	-1.46024	1.27033	-10.7368	2.64648e-20	2.19682e-18	35.5446	-0.204349
chr2:42328300-42328827	-1.66263	1.83865	-8.53379	1.44969e-14	4.21031e-13	22.5141	-0.204308
chr17:34819844-34820754	-1.4438	-0.543897	-5.31415	3.8101e-07	2.5741e-06	5.80047	-0.204286
chr7:22893794-22894577	-1.30959	0.44904	-8.14159	1.39574e-13	3.36828e-12	20.2859	-0.20428
chr4:184718263-184719754	-1.83602	-2.5499	-7.09266	4.8499e-11	7.21541e-10	14.542	-0.204224
chr20:1783824-1784552	-2.64074	-3.06337	-8.15067	1.32503e-13	3.21373e-12	20.3371	-0.204209
chr16:3238805-3239492	-1.57161	-1.24335	-6.89361	1.41383e-10	1.91939e-09	13.4942	-0.204158
chrX:64254408-64255291	-1.36224	0.589996	-7.62028	2.66435e-12	5.03553e-11	17.388	-0.204097
chr6:31650648-31651292	-1.45473	1.18245	-7.04664	6.21874e-11	9.06586e-10	14.2985	-0.204075
chr8:49293201-49293547	-2.76503	-3.50108	-9.59832	2.65511e-17	1.27885e-15	28.7246	-0.204038
chr10:102497154-102497675	-2.09835	-1.78054	-5.45565	1.97139e-07	1.41668e-06	6.43839	-0.204026
chrX:23351142-23353639	-1.44533	-0.797695	-6.82965	1.98777e-10	2.61872e-09	13.1608	-0.203981
chr2:177039551-177039951	-1.82137	-2.28285	-6.44115	1.52147e-09	1.69509e-08	11.1713	-0.203962
chr14:101992722-101992932	-1.3406	-0.559177	-8.77503	3.5391e-15	1.15246e-13	23.9025	-0.203879
chr5:87985470-87985810	-1.37277	-0.975304	-8.04635	2.40546e-13	5.5531e-12	19.7507	-0.203845
chr16:85320574-85320775	-1.54193	1.64988	-5.327	3.59026e-07	2.43824e-06	5.85797	-0.20381
chr2:182547873-182549177	-1.35831	-0.701589	-9.09177	5.46165e-16	2.06494e-14	25.7435	-0.203759
chr4:113444181-113444389	-1.40897	-0.268827	-6.5323	9.48946e-10	1.09952e-08	11.6324	-0.203561
chr13:79170114-79171231	-1.56106	0.734739	-4.74478	4.82487e-06	2.5654e-05	3.35283	-0.20349
chr8:1764328-1765171	-1.51609	-1.21696	-8.28869	5.99486e-14	1.55086e-12	21.1172	-0.203429
chr1:63795363-63796140	-1.94868	-0.849882	-4.76266	4.46782e-06	2.39185e-05	3.42668	-0.203366
chr8:86838850-86840677	-1.47911	1.21617	-6.76759	2.7625e-10	3.53975e-09	12.8388	-0.203236
chr20:2672904-2674698	-1.55365	1.47529	-9.39227	9.12695e-17	3.99664e-15	27.5071	-0.203214
chr9:139024316-139025832	-2.31294	-2.85167	-8.95484	1.22792e-15	4.35135e-14	24.9452	-0.203174
chr6:156718071-156718547	-1.36726	0.481139	-6.42753	1.6322e-09	1.80711e-08	11.1027	-0.203151
chr11:76032911-76033392	-1.6006	0.935506	-5.82814	3.31089e-08	2.79305e-07	8.16998	-0.203131
chr2:95872891-95873548	-1.83865	-2.56846	-6.69314	4.09184e-10	5.08948e-09	12.4546	-0.203064
chr4:113626739-113627507	-2.0169	-2.37684	-6.3998	1.88264e-09	2.05687e-08	10.9634	-0.203062
chr5:146888750-146889840	-2.16242	-3.08194	-6.28191	3.44162e-09	3.54637e-08	10.3747	-0.203053
chr7:129422997-129423355	-1.6204	0.122267	-5.21338	6.05137e-07	3.90231e-06	5.35316	-0.203017
chr7:152622343-152623305	-2.08503	-1.92782	-5.66153	7.41757e-08	5.82221e-07	7.38636	-0.203015
chr5:76936126-76936984	-1.8078	-2.04495	-5.76731	4.4517e-08	3.65642e-07	7.88223	-0.203013
chr11:123301049-123302149	-2.36654	-3.31277	-7.03871	6.49064e-11	9.42701e-10	14.2566	-0.20299
chr7:140339997-140341136	-1.27948	0.284781	-8.74787	4.15048e-15	1.33667e-13	23.7456	-0.202819
chr15:89147660-89149198	-1.9728	-2.43135	-8.15547	1.28907e-13	3.13485e-12	20.3641	-0.202814
chr17:77763364-77767356	-1.50252	-0.969404	-7.89261	5.76221e-13	1.2378e-11	18.8921	-0.202799
chr6:137818167-137819372	-2.72071	-4.11642	-8.62242	8.64764e-15	2.62797e-13	23.0228	-0.202731
chr15:68126920-68128400	-1.53458	-1.20227	-6.57288	7.68239e-10	9.05246e-09	11.8388	-0.202708
chr2:45164561-45166567	-1.30432	0.263285	-8.43422	2.58484e-14	7.15216e-13	21.9449	-0.202687
chr5:141262988-141263195	-2.3039	-2.35922	-6.06781	1.01341e-08	9.46952e-08	9.32202	-0.202682
chr12:63025588-63026213	-2.32495	-2.80854	-6.94247	1.08875e-10	1.51755e-09	13.75	-0.202652
chr11:61275825-61277329	-1.48629	1.21215	-8.47193	2.07692e-14	5.85756e-13	22.1602	-0.202536
chr3:136751341-136751683	-1.54982	-0.648485	-4.95802	1.9056e-06	1.10649e-05	4.24639	-0.202519
chr15:98964607-98965369	-1.36424	-0.11939	-6.92271	1.21023e-10	1.67067e-09	13.6465	-0.202503
chr20:37302813-37303388	-1.73076	-1.26235	-7.02713	6.90859e-11	9.99331e-10	14.1954	-0.202477
chr3:64430585-64431192	-1.2753	0.321231	-8.65782	7.03224e-15	2.16598e-13	23.2264	-0.202433
chr17:76836060-76837438	-1.43629	-1.01757	-8.43997	2.50016e-14	6.94131e-13	21.9777	-0.202429
chr7:6703503-6704075	-2.64505	-3.06697	-8.85139	2.25939e-15	7.63662e-14	24.3445	-0.202343
chr5:153853056-153853551	-1.6914	-1.22142	-5.44977	2.02646e-07	1.45282e-06	6.4117	-0.20233
chr16:1310222-1310906	-1.38778	1.02337	-6.56868	7.85267e-10	9.22689e-09	11.8174	-0.202169
chr8:144852777-144854555	-1.27496	0.0679693	-8.26317	6.94418e-14	1.77626e-12	20.9726	-0.202167
chr17:5000369-5001205	-1.48338	-0.592142	-6.32151	2.81217e-09	2.9607e-08	10.5717	-0.202086
chr3:27756212-27756422	-1.48187	0.845897	-5.10497	9.89268e-07	6.1069e-06	4.87851	-0.202053
chr12:65218245-65219143	-1.48435	-1.34533	-6.07905	9.58043e-09	8.99421e-08	9.37675	-0.20204
chr4:165304328-165305177	-1.68394	-1.63876	-8.37952	3.54821e-14	9.59739e-13	21.6332	-0.201881
chr6:38682949-38683265	-1.77351	-0.717205	-6.36986	2.19556e-09	2.36273e-08	10.8133	-0.201742
chr16:29796361-29796757	-1.50607	-0.406223	-6.37811	2.10458e-09	2.27538e-08	10.8546	-0.201697
chr19:3482627-3483429	-1.6713	1.56388	-6.07851	9.60595e-09	9.01264e-08	9.37415	-0.201697
chr5:145713641-145713913	-1.38879	0.167362	-5.89487	2.38763e-08	2.06676e-07	8.48788	-0.201688
chr11:70962173-70964161	-1.25104	-0.404376	-9.81486	7.20798e-18	3.86739e-16	30.0107	-0.201669
chr1:21995063-21995914	-1.29609	0.527597	-8.59586	1.00977e-14	3.02158e-13	22.8701	-0.201607
chr19:34396471-34398079	-1.53186	1.43879	-9.46608	5.86882e-17	2.66981e-15	27.9424	-0.201594
chr5:17491457-17491873	-1.40998	0.778295	-7.05064	6.08621e-11	8.88847e-10	14.3196	-0.201585
chr5:146888750-146889840	-2.53353	-3.40236	-8.88465	1.85761e-15	6.35467e-14	24.5374	-0.201572
chr4:113431825-113432596	-1.90199	-2.56342	-6.37554	2.13248e-09	2.3028e-08	10.8417	-0.201566
chr14:21191657-21191860	-1.44948	-0.412946	-6.06693	1.01787e-08	9.50685e-08	9.31775	-0.201562
chr3:127174375-127174944	-1.99589	-2.43506	-8.46502	2.16198e-14	6.0807e-13	22.1207	-0.201447
chr1:244893441-244894366	-2.56936	-3.81647	-7.87296	6.43968e-13	1.36862e-11	18.7828	-0.201446
chr1:38478082-38478727	-1.81567	2.24251	-9.75736	1.01959e-17	5.33428e-16	29.6686	-0.201438
chr16:84538884-84539115	-1.31507	0.302127	-8.0682	2.12351e-13	4.95384e-12	19.8733	-0.201419
chr7:6120829-6121398	-1.43359	1.46049	-6.89664	1.39117e-10	1.89144e-09	13.5101	-0.201397
chr22:29467291-29467817	-2.09372	-2.40655	-5.2415	5.32152e-07	3.47266e-06	5.47738	-0.201379
chr8:144371446-144372076	-1.50659	0.187281	-5.106	9.84664e-07	6.08398e-06	4.88301	-0.201365
chr6:10421414-10421727	-1.43745	-0.0129045	-5.80259	3.75018e-08	3.13363e-07	8.04888	-0.201323
chr3:128764540-128766055	-1.62313	1.49586	-7.43277	7.54923e-12	1.30984e-10	16.3658	-0.201306
chrX:149529540-149534090	-1.27773	-0.0848169	-7.79294	1.01169e-12	2.07739e-11	18.339	-0.201253
chrX:68114440-68114710	-1.30406	-0.177228	-8.04788	2.38455e-13	5.50794e-12	19.7593	-0.201235
chr6:10381558-10382354	-1.36756	0.189302	-6.24825	4.08386e-09	4.13943e-08	10.2078	-0.201197
chr6:167507434-167507730	-1.34483	0.678975	-7.68547	1.85034e-12	3.60519e-11	17.746	-0.201159
chrX:51138953-51139255	-1.28189	-0.341879	-6.88789	1.45764e-10	1.97395e-09	13.4644	-0.201152
chr12:58148888-58149781	-1.32203	0.299417	-6.93751	1.11802e-10	1.55491e-09	13.724	-0.201112
chr4:82135888-82136535	-1.48058	-1.5443	-8.02845	2.66384e-13	6.11169e-12	19.6504	-0.201088
chr17:77721246-77722497	-2.25081	-1.91251	-6.18166	5.72098e-09	5.62015e-08	9.87914	-0.20095
chr9:82185479-82188560	-1.31709	0.16796	-6.97926	8.93769e-11	1.26777e-09	13.9432	-0.200912
chr4:13530847-13531244	-1.59154	-1.01472	-5.61131	9.43366e-08	7.2534e-07	7.15302	-0.200891
chr3:193587352-193587889	-1.62869	1.95177	-9.6875	1.55309e-17	7.85458e-16	29.2535	-0.200873
chr2:71115927-71116412	-1.92953	-2.1802	-6.44168	1.51728e-09	1.69084e-08	11.174	-0.200849
chr11:9385837-9386241	-1.34325	0.060227	-6.64316	5.32004e-10	6.47365e-09	12.1979	-0.200844
chr8:61822358-61823028	-1.34114	-0.796454	-7.74493	1.32543e-12	2.65443e-11	18.0737	-0.200836
chr1:202995472-202996185	-1.71357	-1.812	-9.09373	5.3987e-16	2.04492e-14	25.755	-0.200826
chr7:100434982-100435193	-1.32593	0.726419	-7.92068	4.91503e-13	1.07155e-11	19.0483	-0.200822
chr2:177039551-177039951	-1.48776	0.866547	-6.58626	7.16461e-10	8.48874e-09	11.907	-0.200821
chr15:40573628-40576118	-1.86863	-2.22568	-7.82178	8.59865e-13	1.78351e-11	18.4988	-0.200799
chr1:50884228-50891471	-1.47106	0.332959	-5.66139	7.42269e-08	5.82566e-07	7.38569	-0.200751
chr7:12151220-12151559	-1.40806	0.320515	-5.25437	5.01668e-07	3.29341e-06	5.53441	-0.200743
chr8:67873388-67875600	-1.99896	-2.24407	-6.6185	6.05372e-10	7.28742e-09	12.0716	-0.20061
chr1:8271996-8272202	-1.71667	-2.06796	-7.35425	1.16385e-11	1.94998e-10	15.9412	-0.200513
chr6:30071225-30071428	-1.3941	0.227896	-6.381	2.07357e-09	2.2463e-08	10.8691	-0.20047
chrX:20284127-20286811	-1.2636	0.378274	-10.4979	1.13938e-19	8.38718e-18	34.1034	-0.200392
chr2:177024501-177025692	-1.57561	0.139269	-4.76254	4.47017e-06	2.39279e-05	3.42617	-0.200369
chr19:10526982-10527755	-1.5331	1.48512	-8.06778	2.12859e-13	4.96288e-12	19.871	-0.200014
chr3:138663718-138666346	1.36676	-0.769128	6.88581	1.47396e-10	1.99276e-09	13.4535	0.200472
chr9:132359672-132360061	1.7319	2.05951	11.9693	1.35525e-23	2.06386e-21	43.0275	0.200482
chr7:127747960-127748247	1.35426	0.95784	9.83528	6.3719e-18	3.44587e-16	30.1323	0.201285
chr3:4909962-4910537	1.43977	-0.680362	7.32641	1.35621e-11	2.23931e-10	15.7911	0.20136
chr1:213562739-213562958	1.47657	1.40892	7.4621	6.4193e-12	1.13007e-10	16.5249	0.201494
chr5:141293784-141294049	1.74421	2.051	11.4588	3.14425e-22	3.73345e-20	39.922	0.201718
chr11:58731311-58731535	1.39668	0.863361	7.44491	7.05967e-12	1.23326e-10	16.4316	0.20187
chr2:119616133-119616826	1.4519	-0.756162	6.75542	2.9461e-10	3.75562e-09	12.7758	0.201897
chr14:92788913-92789204	1.41888	1.24438	6.75352	2.9759e-10	3.78772e-09	12.766	0.202027
chr16:54970301-54972846	1.35788	-0.524931	6.68462	4.27931e-10	5.30335e-09	12.4108	0.202216
chr19:12893269-12894096	1.4863	1.55777	7.81755	8.80658e-13	1.82433e-11	18.4753	0.202662
chr1:156627342-156627576	1.35944	-0.00660313	6.36101	2.29754e-09	2.46352e-08	10.769	0.202751
chr11:57243681-57244463	1.44834	0.712295	7.40004	9.04446e-12	1.54539e-10	16.1885	0.202775
chr2:227662082-227664912	1.41281	-1.24042	8.16585	1.21462e-13	2.97056e-12	20.4226	0.202928
chr4:82965415-82965896	1.66371	2.31841	7.15717	3.4183e-11	5.22071e-10	14.8848	0.203091
chr19:21657569-21658035	1.55852	-1.3641	5.57288	1.13295e-07	8.57169e-07	6.97536	0.203631
chr6:1524153-1524543	2.438	2.97388	12.5492	3.80576e-25	7.67994e-23	46.5564	0.20384
chr17:48048953-48050616	1.28288	0.0873165	8.80259	3.01034e-15	9.93585e-14	24.0619	0.203942
chr9:98491389-98491697	2.20919	3.11684	10.5917	6.42759e-20	4.97273e-18	34.6685	0.204006
chr12:53342805-53343162	1.52536	-1.2977	8.25283	7.36983e-14	1.87519e-12	20.914	0.204125
chr2:66808568-66809404	1.48464	0.30678	5.27323	4.60066e-07	3.04665e-06	5.61811	0.204317
chr7:55072266-55072622	1.35598	-0.415277	8.50101	1.75411e-14	5.01444e-13	22.3265	0.204493
chr18:77336081-77336282	1.75655	2.22153	8.75997	3.86616e-15	1.24903e-13	23.8155	0.204923
chr12:65514878-65515863	1.55233	1.26833	6.94044	1.10063e-10	1.53306e-09	13.7394	0.205117
chr2:131673686-131674150	1.3117	-0.0180581	7.88297	6.08526e-13	1.30004e-11	18.8385	0.205142
chr3:156837983-156838351	1.38069	1.13013	7.4679	6.21646e-12	1.0979e-10	16.5564	0.205241
chr15:35046443-35047480	1.41875	0.380602	6.61991	6.00917e-10	7.2423e-09	12.0789	0.20567
chr4:140201064-140201449	1.42766	1.01493	7.56926	3.54102e-12	6.54242e-11	17.1088	0.205729
chr19:11805261-11805900	1.32351	0.260164	7.66132	2.1183e-12	4.08167e-11	17.6132	0.205777
chr6:150378838-150379048	2.56737	3.31752	9.40222	8.60035e-17	3.78425e-15	27.5656	0.205807
chr2:38603569-38604510	1.35327	-0.712929	9.11667	4.7117e-16	1.80388e-14	25.8891	0.206097
chr10:81107082-81107488	1.29611	0.245168	9.1411	4.07583e-16	1.57739e-14	26.032	0.206478
chr16:88263126-88263330	1.61777	1.71602	8.91837	1.52277e-15	5.30897e-14	24.7332	0.206747
chr6:423846-424313	1.50929	-1.05296	6.70693	3.80525e-10	4.75105e-09	12.5256	0.207006
chr1:50880916-50881516	1.50336	-0.674707	6.78928	2.46271e-10	3.1855e-09	12.9512	0.207145
chr17:48132994-48134084	1.5644	0.714038	6.39086	1.97112e-09	2.1441e-08	10.9185	0.207279
chr10:133794898-133796598	1.50272	1.26951	8.15742	1.27473e-13	3.1082e-12	20.3751	0.207308
chr14:38091469-38092176	1.39249	-0.520351	7.2279	2.32555e-11	3.66056e-10	15.2624	0.207563
chr1:182584177-182584545	1.44825	1.12286	7.03162	6.74337e-11	9.76121e-10	14.2192	0.20762
chr4:139936443-139937428	1.61202	1.73368	10.7083	3.15061e-20	2.57357e-18	35.3724	0.207655
chr5:178801298-178801816	1.40425	0.878156	7.38563	9.79214e-12	1.66412e-10	16.1106	0.208072
chr15:71407656-71408498	1.32298	0.0842305	8.91204	1.58067e-15	5.49213e-14	24.6965	0.20814
chr4:187292425-187293578	1.43279	0.900761	6.6456	5.25241e-10	6.40181e-09	12.2104	0.208455
chr13:95619883-95620977	1.36582	0.163003	6.97573	9.10841e-11	1.29065e-09	13.9247	0.208515
chr7:117561-117866	2.53368	2.99941	7.58302	3.27984e-12	6.10444e-11	17.184	0.208709
chr19:9204246-9204490	1.44534	0.906923	6.04872	1.11471e-08	1.03137e-07	9.22923	0.208801
chr1:228612580-228613103	1.6706	2.06263	8.90967	1.60291e-15	5.56467e-14	24.6827	0.208871
chr11:58731311-58731535	1.72979	1.66037	6.77996	2.58738e-10	3.33309e-09	12.9029	0.208973
chr11:58731311-58731535	1.60294	1.22515	6.68591	4.25043e-10	5.26915e-09	12.4174	0.209004
chr16:86714998-86715325	1.41908	0.958198	8.71602	5.00232e-15	1.58476e-13	23.5617	0.209084
chr16:89641053-89643415	1.75315	1.33438	7.50299	5.1178e-12	9.20329e-11	16.7473	0.2091
chr18:46474931-46479364	1.38585	-0.203632	7.29438	1.61671e-11	2.63439e-10	15.6188	0.20912
chr14:38057138-38057798	1.64532	-1.93757	8.3071	5.39105e-14	1.40845e-12	21.2216	0.209225
chr11:69706778-69707017	1.32508	-0.101622	9.2573	2.04223e-16	8.35348e-15	26.7131	0.209293
chr7:16566252-16566674	1.37852	-0.279883	7.72645	1.47045e-12	2.91988e-11	17.9717	0.209322
chr4:184679531-184679788	1.46303	-0.963407	8.46546	2.15641e-14	6.06713e-13	22.1233	0.209425
chr4:778661-780592	1.34491	0.807296	9.73226	1.18611e-17	6.14273e-16	29.5194	0.209487
chr16:54970301-54972846	1.54135	-1.48254	7.60963	2.8276e-12	5.31831e-11	17.3296	0.209504
chr16:86714998-86715325	1.38115	0.788259	8.66492	6.74624e-15	2.08416e-13	23.2672	0.209521
chr10:88295205-88295592	1.73045	2.03728	9.9404	3.37569e-18	1.93813e-16	30.7591	0.209791
chr9:132250466-132251123	1.35587	0.41789	9.18893	3.06763e-16	1.2171e-14	26.312	0.209807
chr8:57069687-57070047	1.50763	0.718432	7.09065	4.90289e-11	7.28631e-10	14.5314	0.209842
chr21:47457159-47457739	1.41237	-0.199713	5.60405	9.76654e-08	7.48524e-07	7.11937	0.210135
chr8:65281903-65283043	1.52949	0.714905	5.68119	6.74916e-08	5.33692e-07	7.47804	0.210146
chr11:1228751-1229024	2.71934	3.78347	9.9669	2.87553e-18	1.67703e-16	30.9173	0.210649
chr14:38067446-38069207	1.50574	-1.17717	10.8983	9.83555e-21	8.91401e-19	36.5219	0.210785
chr6:170491356-170492449	1.43727	0.870957	9.59102	2.77417e-17	1.33385e-15	28.6814	0.21081
chr2:218843460-218843742	1.32389	-0.203753	10.3039	3.71818e-19	2.51138e-17	32.936	0.210833
chr9:137217062-137218078	1.60837	1.25153	7.95321	4.08667e-13	9.06637e-12	19.2297	0.211347
chr16:54970301-54972846	1.8219	-2.15705	7.78557	1.05455e-12	2.15459e-11	18.2983	0.211562
chr1:201252452-201253648	1.81341	2.27285	11.6919	7.48643e-23	1.00716e-20	41.3393	0.211581
chr7:25990012-25991320	2.05038	2.05472	8.33899	4.4847e-14	1.18795e-12	21.4027	0.211636
chr17:81016044-81016295	1.4416	-0.434526	7.1378	3.79754e-11	5.74682e-10	14.7817	0.211723
chr8:142318353-142319155	1.46295	0.861031	7.32563	1.36203e-11	2.24755e-10	15.7869	0.211886
chr9:96623110-96623481	1.52414	0.810501	7.41558	8.30112e-12	1.4294e-10	16.2727	0.211912
chr5:5139441-5140941	1.42014	0.542956	7.84756	7.43418e-13	1.55855e-11	18.6417	0.212007
chr15:93975753-93975979	1.67584	1.84572	7.3508	1.1861e-11	1.98483e-10	15.9226	0.212122
chr4:14864508-14864801	1.35774	-0.339915	9.31383	1.45803e-16	6.10093e-15	27.0452	0.21235
chr6:27258958-27259163	1.59	-1.03607	7.53578	4.26606e-12	7.78091e-11	16.9259	0.212381
chr5:16179064-16180420	2.11198	-2.2951	5.34738	3.26701e-07	2.2367e-06	5.94926	0.212395
chr6:100038655-100039477	1.60035	1.53732	7.26863	1.86155e-11	2.99287e-10	15.4806	0.212669
chr14:38052645-38054166	1.68873	-1.10022	6.31081	2.97007e-09	3.11055e-08	10.5184	0.213035
chr8:49835987-49836231	1.74781	1.69878	8.82895	2.5782e-15	8.61467e-14	24.2145	0.213064
chr7:96645786-96646599	1.5246	-1.26167	6.55417	8.46903e-10	9.89825e-09	11.7435	0.213291
chr3:147077115-147077672	1.80447	-2.19351	5.37317	2.89825e-07	2.00739e-06	6.06518	0.213396
chr4:190284977-190285534	1.43468	0.41108	7.42177	8.02251e-12	1.38551e-10	16.3062	0.213901
chr19:12893269-12894096	1.40294	0.636228	8.94355	1.31255e-15	4.62726e-14	24.8796	0.213918
chr8:49468683-49468959	1.36453	-0.559482	8.10311	1.73958e-13	4.11562e-12	20.0694	0.214078
chr11:65585389-65585884	1.41793	0.702855	9.44366	6.71168e-17	3.00321e-15	27.8101	0.214329
chr13:28534432-28535560	1.40409	-0.452456	8.10994	1.67291e-13	3.97164e-12	20.1078	0.214335
chr14:38067446-38069207	1.41622	0.104701	6.93213	1.15072e-10	1.59739e-09	13.6958	0.214379
chr16:54970301-54972846	1.38983	-0.68741	8.32716	4.80189e-14	1.26501e-12	21.3355	0.214406
chr8:27950470-27950868	1.37495	0.376337	7.97283	3.65556e-13	8.17413e-12	19.3393	0.214426
chr14:38067446-38069207	1.58932	-0.63386	6.87714	1.54375e-10	2.07923e-09	13.4082	0.214439
chr13:112054425-112054644	1.42333	0.0855089	6.92974	1.16554e-10	1.61496e-09	13.6833	0.214843
chr8:135843698-135845068	1.4098	0.382698	8.12817	1.50723e-13	3.61704e-12	20.2104	0.215515
chr15:57618436-57618706	1.41	0.358733	8.42132	2.78549e-14	7.67704e-13	21.8714	0.215797
chr2:109150330-109151301	1.47794	-0.889141	11.135	2.30154e-21	2.31949e-19	37.9561	0.21617
chr14:38052645-38054166	1.88763	-1.43854	7.05857	5.8312e-11	8.55264e-10	14.3615	0.21625
chr18:68097806-68098096	1.47056	0.795435	8.41444	2.89876e-14	7.96431e-13	21.8321	0.216358
chr11:69468810-69469152	1.37196	-0.0491301	9.05743	6.69415e-16	2.48505e-14	25.543	0.216667
chr22:43165947-43166287	1.41404	-0.0247439	7.13826	3.78796e-11	5.7355e-10	14.7842	0.217121
chr8:142295218-142295879	1.4022	-0.23827	8.19356	1.03613e-13	2.56388e-12	20.5789	0.217228
chr14:92788913-92789204	1.44439	0.792009	8.6739	6.40107e-15	1.98501e-13	23.319	0.217335
chr12:121734045-121735169	2.00954	2.44224	10.8323	1.47424e-20	1.28768e-18	36.1223	0.218262
chr14:38057138-38057798	1.80443	-2.02492	8.57165	1.16283e-14	3.44809e-13	22.7312	0.218307
chr7:48887509-48887818	1.79682	1.66454	8.82931	2.57285e-15	8.60032e-14	24.2166	0.218467
chr7:1498575-1499123	1.3268	0.0536511	13.4596	1.41542e-27	4.63863e-25	52.0818	0.218469
chr3:157812053-157812764	1.84686	2.0911	8.15113	1.32155e-13	3.20669e-12	20.3397	0.219411
chr14:38057138-38057798	1.76547	-1.94882	8.76134	3.83511e-15	1.23949e-13	23.8234	0.219605
chr3:147077115-147077672	1.5884	-1.05749	5.42049	2.32433e-07	1.64435e-06	6.27886	0.220069
chr14:90848994-90850381	1.4829	0.425621	7.41706	8.23364e-12	1.41987e-10	16.2807	0.220185
chr15:93352340-93353082	1.64331	1.43991	9.99341	2.4491e-18	1.44668e-16	31.0757	0.220462
chrX:108976162-108976894	1.68323	1.47411	9.44557	6.63544e-17	2.97397e-15	27.8214	0.220646
chr19:19654767-19656818	1.36297	-0.112136	9.53186	3.9568e-17	1.85671e-15	28.3312	0.220946
chr14:19685063-19687329	2.10451	2.45895	8.28208	6.22759e-14	1.60549e-12	21.0797	0.22099
chr1:61519352-61519971	1.91419	-1.9101	7.43879	7.30234e-12	1.27158e-10	16.3984	0.221139
chr17:16569938-16570517	1.72401	1.45813	10.2282	5.89128e-19	3.85213e-17	32.4817	0.221223
chr10:11386302-11386875	1.65931	1.292	9.18415	3.15611e-16	1.24797e-14	26.284	0.221227
chr11:69258149-69258544	1.59863	-0.925648	8.80858	2.90625e-15	9.62058e-14	24.0966	0.221723
chrX:62974713-62975218	1.50832	0.531924	7.59387	3.08738e-12	5.78037e-11	17.2433	0.221769
chr17:72426783-72428977	1.53365	0.734878	7.99518	3.21934e-13	7.27817e-12	19.4642	0.221781
chr8:37557927-37558887	1.38539	-0.262345	10.8847	1.0696e-20	9.61939e-19	36.4391	0.221987
chr7:54900736-54901261	1.47371	0.901345	9.03768	7.5244e-16	2.77022e-14	25.4278	0.22219
chr2:75937657-75938139	1.67138	1.29357	8.21694	9.05924e-14	2.26841e-12	20.711	0.222375
chr8:77912132-77913057	2.00923	2.25131	11.256	1.0944e-21	1.17515e-19	38.6902	0.22293
chr22:42679333-42679893	2.48068	-3.04593	4.7968	3.85607e-06	2.09238e-05	3.56817	0.223289
chr10:11936169-11937060	1.59728	0.734907	8.13963	1.41148e-13	3.40427e-12	20.2749	0.223347
chr19:41316543-41317318	1.57873	1.16672	6.86442	1.65203e-10	2.21053e-09	13.3418	0.224009
chr7:32337983-32338725	1.95482	1.9487	9.30511	1.53583e-16	6.40361e-15	26.994	0.224624
chrX:153561035-153561361	1.43125	-0.186455	9.62771	2.22526e-17	1.09424e-15	28.8988	0.225232
chr7:49813008-49815752	1.69914	1.24261	7.81005	9.18658e-13	1.89491e-11	18.4338	0.225352
chr8:81490260-81490576	1.61077	-0.908777	7.96598	3.80078e-13	8.47341e-12	19.301	0.22552
chr7:25990012-25991320	1.66152	1.12751	8.27367	6.53662e-14	1.67988e-12	21.0321	0.225662
chr17:36102033-36104766	1.45897	0.166738	8.29823	5.67406e-14	1.47608e-12	21.1713	0.225937
chr15:30515266-30518445	1.4973	0.439997	9.52019	4.24348e-17	1.98102e-15	28.2622	0.226213
chr17:77805866-77809046	1.90272	2.01791	11.3133	7.69411e-22	8.53015e-20	39.0382	0.226217
chr9:45733487-45733690	1.53836	0.359215	7.99458	3.23045e-13	7.29925e-12	19.4608	0.226277
chr5:72594147-72595808	1.57641	1.22156	10.6672	4.04974e-20	3.23702e-18	35.1246	0.226348
chr6:150378838-150379048	1.4493	0.576356	10.8532	1.29702e-20	1.14633e-18	36.2487	0.226585
chr14:38057138-38057798	1.51959	0.412427	7.2446	2.12286e-11	3.37262e-10	15.3518	0.226708
chr1:183440351-183442255	1.61323	1.16925	8.41576	2.87673e-14	7.90643e-13	21.8396	0.227117
chr3:147142181-147142391	1.66986	-0.715976	6.27655	3.5367e-09	3.63338e-08	10.3481	0.227198
chr9:132244401-132245732	2.22847	2.41859	12.5234	4.46289e-25	8.87487e-23	46.3991	0.22751
chr15:93652755-93653049	1.47318	-0.342214	8.55838	1.25631e-14	3.6985e-13	22.6551	0.227585
chr4:187292425-187293578	1.57948	0.863309	8.10845	1.68721e-13	4.00017e-12	20.0994	0.227754
chr1:40505411-40506703	2.18944	2.54027	14.3654	5.63117e-30	2.8656e-27	57.5391	0.228061
chr5:92930529-92930830	1.57674	0.806197	8.19181	1.04658e-13	2.58735e-12	20.5691	0.228378
chr7:86848911-86850024	1.76133	1.28427	8.27011	6.67219e-14	1.71096e-12	21.0119	0.228434
chr17:80058665-80058884	2.02416	0.999049	6.08437	9.32881e-09	8.77911e-08	9.40267	0.229022
chr1:205424829-205426556	1.67142	1.015	6.57597	7.55959e-10	8.91803e-09	11.8545	0.229374
chr7:25990012-25991320	1.95406	1.54429	8.3133	5.20162e-14	1.3633e-12	21.2568	0.229674
chr2:85645343-85645879	1.47805	-0.334446	8.42074	2.7949e-14	7.6996e-13	21.868	0.23021
chr9:139069755-139070076	1.56032	-0.781601	10.1056	1.24095e-18	7.71402e-17	31.7465	0.231235
chr3:156837983-156838351	1.5785	1.05091	8.45131	2.34091e-14	6.53016e-13	22.0425	0.231467
chr6:170338214-170339677	1.52505	0.191462	8.94088	1.33341e-15	4.69472e-14	24.864	0.231886
chr10:11386302-11386875	1.79467	1.24213	7.80929	9.22623e-13	1.90165e-11	18.4296	0.232126
chr6:35149971-35150391	1.47075	0.56063	12.4529	6.8892e-25	1.32807e-22	45.9702	0.232215
chr10:28591622-28592117	1.92445	1.77327	9.70118	1.4303e-17	7.28308e-16	29.3347	0.232581
chr15:27786718-27787060	2.7273	3.04014	11.9274	1.75502e-23	2.63832e-21	42.7721	0.232704
chr4:187422034-187422244	1.76761	1.45641	9.0615	6.53455e-16	2.43439e-14	25.5668	0.233447
chr5:178801298-178801816	1.59721	-0.282873	6.68061	4.37061e-10	5.40749e-09	12.3901	0.2335
chr13:112054425-112054644	1.6625	1.01444	9.07433	6.05658e-16	2.26893e-14	25.6416	0.234093
chr20:53091733-53092993	1.83812	1.63604	8.64129	7.74547e-15	2.37051e-13	23.1312	0.234257
chr2:70188511-70188726	1.55756	0.631053	9.93158	3.56073e-18	2.03438e-16	30.7064	0.234671
chr13:111464738-111465988	1.77669	1.17516	9.36132	1.09815e-16	4.72787e-15	27.3247	0.236273
chrX:9982513-9984583	1.48288	0.267126	10.7343	2.68634e-20	2.22315e-18	35.5298	0.237037
chr5:178801298-178801816	1.64209	0.827473	7.75473	1.25441e-12	2.52461e-11	18.1278	0.237487
chr12:48723323-48723876	1.86441	1.80091	9.43046	7.26364e-17	3.22553e-15	27.7322	0.237507
chr7:104624337-104624848	1.6006	0.765118	9.77879	8.96041e-18	4.72107e-16	29.796	0.23774
chr18:5894866-5896249	2.14797	2.34358	9.07703	5.96044e-16	2.23496e-14	25.6574	0.238257
chr1:212688031-212688448	1.70029	-0.945816	9.19741	2.91688e-16	1.16236e-14	26.3617	0.238374
chr12:12869798-12871248	1.90163	-2.42384	5.43132	2.20952e-07	1.56936e-06	6.32792	0.238858
chr3:28616663-28617970	1.89318	1.75706	10.5367	8.9892e-20	6.80042e-18	34.3374	0.239118
chr18:33529928-33530516	1.6296	0.63421	9.36282	1.08834e-16	4.69059e-15	27.3335	0.239222
chr9:130679120-130679612	1.61879	-0.44254	8.48085	1.97217e-14	5.58636e-13	22.2112	0.239384
chr5:3188099-3188375	1.93701	1.6866	5.4911	1.66859e-07	1.22082e-06	6.59998	0.239452
chr14:99584405-99585010	1.92927	1.81398	9.30339	1.55173e-16	6.45345e-15	26.9838	0.240559
chr11:1228751-1229024	1.52529	0.397524	12.0488	8.30535e-24	1.33948e-21	43.5112	0.241034
chr19:32836353-32836840	1.7289	1.11622	7.84791	7.41931e-13	1.55583e-11	18.6437	0.24112
chr12:21590469-21590785	1.93043	1.8293	9.79746	8.0061e-18	4.25107e-16	29.9071	0.241204
chr12:132285972-132286527	2.61435	3.09742	9.02508	8.10734e-16	2.96533e-14	25.3543	0.241884
chrX:13707055-13707555	1.51163	-0.267664	12.6405	2.1697e-25	4.59336e-23	47.1115	0.242277
chr5:72746989-72747587	1.67355	-0.679586	7.49743	5.27811e-12	9.46662e-11	16.717	0.242364
chr1:167599464-167599839	1.75386	-1.28222	12.0257	9.57807e-24	1.5208e-21	43.3703	0.242393
chr1:220445480-220445933	1.5838	0.560501	10.0404	1.84242e-18	1.11402e-16	31.3566	0.242499
chr8:49043526-49043749	1.6675	0.652263	8.27854	6.3557e-14	1.63543e-12	21.0597	0.24257
chr10:86300399-86300953	1.54636	0.469471	10.9422	7.51566e-21	6.96559e-19	36.7875	0.243102
chr18:29303960-29304254	1.7	0.867378	9.01519	8.59553e-16	3.12575e-14	25.2967	0.243175
chr1:170630456-170630851	1.55759	0.186401	9.81007	7.41927e-18	3.96776e-16	29.9822	0.243526
chr22:43165947-43166287	1.62518	-0.29172	6.96981	9.4026e-11	1.32912e-09	13.8936	0.244361
chr21:34405577-34406538	1.72144	0.671243	7.99151	3.2873e-13	7.41951e-12	19.4437	0.244454
chr3:128151656-128152180	1.59228	0.292022	9.86136	5.4435e-18	2.99119e-16	30.2877	0.244591
chr18:77312679-77312970	2.38905	2.28555	10.8305	1.49069e-20	1.29652e-18	36.1113	0.244641
chr1:61519352-61519971	2.22513	-1.92257	8.05209	2.32802e-13	5.39104e-12	19.7829	0.244962
chr5:72526203-72526497	1.66455	0.794951	11.0183	4.71263e-21	4.50532e-19	37.2484	0.245295
chr8:37557927-37558887	1.57427	0.305623	9.09928	5.2237e-16	1.98321e-14	25.7874	0.245325
chr3:138663718-138666346	1.7043	-0.274475	6.69514	4.04894e-10	5.03842e-09	12.4649	0.246343
chr20:3387965-3388901	1.95876	1.77676	10.5597	7.81511e-20	5.98964e-18	34.4756	0.246564
chr11:65244636-65245130	1.64579	-0.617552	9.92181	3.77745e-18	2.14475e-16	30.6482	0.246748
chr10:772293-772508	2.5461	2.82435	9.78139	8.82103e-18	4.65063e-16	29.8115	0.247136
chr2:48133739-48134052	1.82211	1.27481	9.2383	2.2869e-16	9.27553e-15	26.6015	0.247767
chr14:89493135-89494382	1.73799	0.990117	10.8957	9.99574e-21	9.03819e-19	36.5059	0.247989
chr20:36226617-36226841	1.87288	1.56061	11.2102	1.45033e-21	1.51951e-19	38.4121	0.248625
chr7:64734488-64734692	1.84313	1.42713	9.79825	7.96769e-18	4.23342e-16	29.9119	0.248713
chr2:148601280-148602859	1.75779	1.0678	8.90006	1.69629e-15	5.85167e-14	24.6269	0.248862
chr2:119914126-119916663	1.69016	0.645276	8.19961	1.00072e-13	2.48225e-12	20.6131	0.249002
chr5:72921593-72922527	1.7802	1.16592	10.406	1.99631e-19	1.40393e-17	33.5498	0.249235
chr18:45687797-45688512	1.64487	0.290894	9.09274	5.43046e-16	2.0541e-14	25.7492	0.249659
chr2:420051-421142	1.89653	1.12229	8.17121	1.17784e-13	2.89011e-12	20.4529	0.249755
chr5:178053432-178054411	1.65443	-0.74105	11.6453	9.97759e-23	1.31214e-20	41.0556	0.250001
chr14:38052645-38054166	2.05677	-1.19823	8.28633	6.07672e-14	1.56957e-12	21.1038	0.250119
chr7:105752103-105753148	1.57355	0.14473	11.6183	1.17825e-22	1.53228e-20	40.8914	0.250298
chr7:27146069-27146600	1.85359	1.24918	8.4368	2.54647e-14	7.05553e-13	21.9596	0.250549
chr2:420051-421142	1.78278	0.870559	7.59626	3.04648e-12	5.70641e-11	17.2564	0.250566
chrX:119124496-119125671	1.84066	1.2809	9.03503	7.64364e-16	2.80953e-14	25.4123	0.250885
chr15:27786718-27787060	1.78541	0.907752	9.38597	9.47761e-17	4.14134e-15	27.4699	0.251095
chr1:61519352-61519971	2.55604	-2.48297	8.93087	1.41455e-15	4.9591e-14	24.8058	0.251122
chr6:170491356-170492449	1.78091	0.913935	9.62528	2.25794e-17	1.10841e-15	28.8844	0.251789
chr5:3305587-3306010	1.92094	1.18674	7.83623	7.92537e-13	1.65265e-11	18.5789	0.251971
chr8:142295218-142295879	2.03644	1.23764	7.71027	1.61022e-12	3.17434e-11	17.8825	0.252046
chr2:119532065-119532315	1.70216	0.43512	8.3039	5.49139e-14	1.43192e-12	21.2035	0.252081
chr15:80544014-80544662	1.70034	-0.0412333	7.99815	3.16552e-13	7.16637e-12	19.4808	0.252213
chr11:1228751-1229024	1.73749	0.995992	10.5313	9.2915e-20	6.98397e-18	34.3047	0.252322
chr4:184679531-184679788	1.84552	0.849041	9.06744	6.30871e-16	2.35585e-14	25.6014	0.252587
chr1:86081700-86082068	2.34854	2.07791	12.51	4.84466e-25	9.51854e-23	46.318	0.252789
chr14:38067446-38069207	2.15471	-1.94391	10.9185	8.69377e-21	7.9407e-19	36.6437	0.252888
chr4:174437914-174438346	1.93179	-0.866512	6.15265	6.62185e-09	6.42654e-08	9.73661	0.252961
chr11:128321661-128321895	1.76051	1.05074	10.7887	1.92588e-20	1.64705e-18	35.8584	0.253441
chr6:169424232-169425521	2.12363	1.95506	12.0582	7.83947e-24	1.27186e-21	43.5682	0.253527
chr1:203242519-203242818	2.00151	1.88261	9.27873	1.79745e-16	7.41141e-15	26.8389	0.253604
chr14:105126190-105126732	1.65928	0.671269	12.5723	3.30174e-25	6.77974e-23	46.6967	0.25361
chr8:22408672-22409635	1.65708	0.271518	10.381	2.32433e-19	1.61383e-17	33.3997	0.25451
chr9:98981292-98982175	2.20381	-2.02405	6.35756	2.33844e-09	2.50279e-08	10.7517	0.254527
chr15:93652755-93653049	1.65772	0.355283	10.3244	3.28154e-19	2.23217e-17	33.0593	0.254534
chr7:55086141-55088105	1.85132	1.46708	12.418	8.54051e-25	1.60489e-22	45.758	0.254553
chr5:178421225-178422337	1.66831	0.369585	10.2381	5.54623e-19	3.64396e-17	32.5413	0.255734
chr10:115860679-115861093	1.99155	1.07103	9.17126	3.40732e-16	1.34098e-14	26.2085	0.2558
chr9:140189303-140191066	1.66591	-0.150952	7.91181	5.16833e-13	1.122e-11	18.999	0.255916
chr7:97910459-97911618	1.5993	0.0775198	12.6339	2.259e-25	4.75575e-23	47.0716	0.255964
chr7:136849054-136849346	1.97087	1.6635	9.18495	3.14113e-16	1.24313e-14	26.2887	0.256969
chr14:38052645-38054166	1.873	-0.577392	8.30352	5.50367e-14	1.43467e-12	21.2013	0.257226
chr4:24801109-24801902	1.93563	1.63952	12.2549	2.33201e-24	4.08843e-22	44.7658	0.257252
chr10:22540707-22542739	1.85846	1.14659	9.44131	6.80709e-17	3.04036e-15	27.7962	0.257332
chr9:38241241-38241580	1.65934	0.478813	11.832	3.15791e-23	4.53113e-21	42.1919	0.257848
chr6:170491356-170492449	1.61847	0.0458971	10.7439	2.53334e-20	2.10717e-18	35.5877	0.257906
chr8:26371172-26372830	1.78893	0.990253	11.1747	1.80428e-21	1.85943e-19	38.1965	0.258375
chr4:111560563-111560808	1.94646	-1.5192	7.86522	6.72808e-13	1.42143e-11	18.7398	0.258458
chr2:227662082-227664912	1.76908	-0.884667	8.53236	1.46176e-14	4.23936e-13	22.506	0.258985
chr4:682724-683079	2.00628	0.82997	8.75803	3.91031e-15	1.2618e-13	23.8043	0.259734
chr5:1769314-1769695	2.18967	1.98385	9.62046	2.32443e-17	1.139e-15	28.8558	0.259757
chr1:22778236-22778817	1.70152	0.176176	9.50354	4.68914e-17	2.16557e-15	28.1637	0.26099
chr17:68164913-68165720	2.08502	1.63194	9.80263	7.75994e-18	4.13376e-16	29.9379	0.262371
chr13:36728962-36729267	1.75754	0.610677	9.94555	3.2721e-18	1.88924e-16	30.7899	0.262422
chr15:93975753-93975979	1.95542	1.27123	8.94212	1.32369e-15	4.66453e-14	24.8713	0.262503
chr20:5296266-5297798	1.65947	0.253809	11.0334	4.2969e-21	4.13684e-19	37.3396	0.262753
chr17:75277317-75278172	1.71896	0.188348	9.70889	1.36539e-17	6.97855e-16	29.3805	0.26291
chr8:37557927-37558887	1.78466	-0.381117	8.37509	3.64025e-14	9.82364e-13	21.608	0.262977
chr3:156837983-156838351	1.97185	1.45826	12.5204	4.54348e-25	8.99148e-23	46.3814	0.26351
chr1:149783524-149784024	2.01811	1.435	12.2669	2.16648e-24	3.83368e-22	44.8385	0.266089
chr7:158752436-158752716	1.83755	1.08686	10.7331	2.70653e-20	2.23759e-18	35.5224	0.266258
chr5:137673380-137674328	1.8503	1.12385	12.1139	5.56025e-24	9.37348e-22	43.9075	0.267188
chr1:230778077-230778593	1.7174	0.0990431	11.2347	1.24755e-21	1.32743e-19	38.5609	0.267952
chr8:133141565-133141816	1.86327	0.214682	8.71007	5.17969e-15	1.63346e-13	23.5274	0.269564
chr9:140189303-140191066	1.82397	0.189264	8.14649	1.35711e-13	3.2857e-12	20.3135	0.2696
chr19:1094797-1095649	1.76955	0.0233236	9.91724	3.88329e-18	2.19492e-16	30.6209	0.269827
chr6:1601624-1602138	1.87019	0.852088	9.94425	3.29796e-18	1.90015e-16	30.7821	0.270563
chr2:134877407-134879168	1.74944	0.399223	12.4839	5.69118e-25	1.10492e-22	46.1589	0.272484
chr5:178487146-178487921	1.79427	-0.00229701	9.30376	1.54824e-16	6.4455e-15	26.986	0.27289
chr15:93975753-93975979	1.87915	0.907297	8.6921	5.75457e-15	1.80088e-13	23.4238	0.273057
chrX:70401862-70402213	1.97132	1.15937	11.3451	6.32949e-22	7.12274e-20	39.231	0.273366
chr9:29826526-29826736	1.92941	0.626403	8.99961	9.42501e-16	3.41074e-14	25.2059	0.273434
chr3:22413492-22414365	1.83091	-0.255673	9.48983	5.09069e-17	2.33658e-15	28.0827	0.27364
chr8:102092794-102093240	2.30199	1.98511	9.99204	2.46947e-18	1.45767e-16	31.0675	0.274037
chr3:69591011-69592050	1.81527	0.315329	10.3587	2.66203e-19	1.83741e-17	33.2658	0.274054
chr3:170074786-170076070	1.9799	1.26867	9.83715	6.30051e-18	3.41509e-16	30.1434	0.27423
chr16:29196537-29196771	2.10878	1.52957	10.7363	2.65451e-20	2.20125e-18	35.5416	0.274728
chr13:29233148-29233513	2.30764	1.90472	14.1567	2.00268e-29	9.27004e-27	56.2865	0.274982
chr7:32110063-32110910	2.03783	1.195	7.65532	2.19061e-12	4.20912e-11	17.5802	0.275593
chr8:37557927-37558887	1.855	0.703999	9.89503	4.44149e-18	2.4839e-16	30.4884	0.275852
chr1:19665010-19665276	2.31165	-0.139266	6.17316	5.97164e-09	5.84745e-08	9.83734	0.275925
chr3:142837885-142840838	2.07512	1.33229	11.7475	5.31727e-23	7.32175e-21	41.6773	0.276055
chr14:38067446-38069207	2.51283	-2.24753	9.84932	5.85427e-18	3.1891e-16	30.2159	0.276461
chr4:25915352-25915996	1.9314	1.13301	12.5259	4.39429e-25	8.75972e-23	46.4144	0.276653
chr9:38067683-38069628	1.92343	0.905869	11.8416	2.97778e-23	4.29524e-21	42.2499	0.276977
chr15:93652755-93653049	2.12053	1.69776	11.3169	7.52587e-22	8.36627e-20	39.06	0.277124
chr1:240160837-240161616	1.95314	-0.651001	8.97314	1.10213e-15	3.93281e-14	25.0517	0.277497
chr2:231692697-231693496	2.12275	1.43901	10.0952	1.32172e-18	8.19124e-17	31.6843	0.2777
chr8:37551944-37555922	1.94266	1.22695	12.9674	2.90348e-26	7.55181e-24	49.0981	0.27817
chr10:88159613-88161411	1.83853	-0.204933	11.2321	1.26755e-21	1.34521e-19	38.5452	0.278867
chr5:177370962-177371612	1.88792	-0.0411002	9.16912	3.45091e-16	1.35603e-14	26.196	0.279059
chr10:17243304-17243787	2.17442	1.70871	9.71061	1.35137e-17	6.91552e-16	29.3907	0.27939
chrX:43741299-43741827	1.86904	0.385095	9.57731	3.01224e-17	1.44071e-15	28.6002	0.280396
chr3:32147826-32148874	2.77806	2.54038	16.1071	1.62585e-34	2.25773e-31	67.8521	0.280907
chr10:62492785-62493376	2.20707	1.75907	13.6881	3.49507e-28	1.31959e-25	53.4631	0.2813
chr6:170491356-170492449	1.8832	-0.0211674	9.01461	8.62504e-16	3.13509e-14	25.2933	0.281423
chr14:38067446-38069207	2.34075	-1.91955	10.4339	1.68336e-19	1.20452e-17	33.7181	0.281805
chr22:41681616-41682543	1.99179	1.00764	9.7956	8.09643e-18	4.29347e-16	29.896	0.282599
chr1:205537751-205538443	1.82801	-0.244607	10.54	8.81046e-20	6.67136e-18	34.3572	0.283299
chr5:134526927-134527419	2.51691	2.21085	16.8263	2.36356e-36	5.53276e-33	72.0225	0.283321
chr15:68569974-68571058	2.31235	1.86153	14.7757	4.69073e-31	3.09929e-28	59.9923	0.283463
chr20:55200279-55206789	2.90431	-2.76394	8.36667	3.82202e-14	1.02601e-12	21.5601	0.284328
chr8:58907001-58907822	1.88471	0.364643	9.89001	4.57822e-18	2.55513e-16	30.4585	0.284635
chr7:48963967-48964348	2.00627	0.653695	9.69799	1.45804e-17	7.41512e-16	29.3158	0.284823
chr13:112054425-112054644	2.94127	2.7618	9.25303	2.09485e-16	8.5516e-15	26.688	0.285226
chr3:136537559-136539204	2.09436	1.35758	12.2729	2.08749e-24	3.70994e-22	44.8752	0.285602
chr1:214158726-214159080	2.16402	-1.32948	9.02269	8.22281e-16	3.00354e-14	25.3403	0.286076
chr14:92788913-92789204	2.23653	1.46695	8.38025	3.53327e-14	9.56961e-13	21.6373	0.286121
chr4:186048541-186050220	2.03188	0.961285	10.4093	1.95642e-19	1.37706e-17	33.5697	0.28747
chr16:3192181-3192669	1.95061	0.844564	12.7938	8.44317e-26	1.93226e-23	48.0437	0.289749
chr15:93975753-93975979	2.02782	0.820409	9.19225	3.00768e-16	1.19563e-14	26.3315	0.290005
chr5:134662721-134663027	2.41484	2.0669	14.5801	1.53157e-30	8.89943e-28	58.8244	0.29053
chr7:32337983-32338725	2.37004	1.75297	10.2822	4.24262e-19	2.83291e-17	32.8057	0.291152
chr7:92672789-92673016	2.05543	1.15414	12.1976	3.32047e-24	5.70327e-22	44.4167	0.291531
chr2:84517714-84517951	1.99259	0.592947	11.4722	2.89463e-22	3.49274e-20	40.0037	0.293841
chr2:119613031-119615565	2.19425	-1.12765	7.38309	9.92998e-12	1.68614e-10	16.0969	0.294657
chr22:43410421-43411510	2.2052	1.17645	11.431	3.73166e-22	4.36141e-20	39.7528	0.294909
chr2:242832999-242833229	2.08668	1.00893	12.822	7.09942e-26	1.65243e-23	48.2149	0.295313
chr4:184679531-184679788	2.02442	-0.288749	9.767	9.62015e-18	5.04596e-16	29.7259	0.296576
chr1:214158726-214159080	2.18143	-1.0063	10.4656	1.38811e-19	1.00559e-17	33.9085	0.296692
chr16:88109923-88110535	2.194	1.35384	14.0689	3.41807e-29	1.49755e-26	55.7587	0.297071
chr5:139076542-139077179	2.00763	0.884961	15.3675	1.33172e-32	1.21231e-29	63.5069	0.300182
chr3:156837983-156838351	2.82532	2.34999	9.14323	4.02452e-16	1.55974e-14	26.0444	0.30031
chr18:12093607-12093842	2.29375	1.25503	9.72062	1.27229e-17	6.55178e-16	29.4502	0.301227
chr20:32450500-32450765	2.30376	1.28617	12.6314	2.29472e-25	4.80835e-23	47.0561	0.303013
chr7:73668393-73669142	2.40603	1.50884	11.4786	2.78427e-22	3.36951e-20	40.042	0.304036
chr15:63613667-63614085	2.48769	2.02229	12.0204	9.89324e-24	1.56478e-21	43.3383	0.304136
chr11:1228751-1229024	2.64199	1.67414	11.0772	3.28318e-21	3.22145e-19	37.6053	0.304579
chr21:33650908-33651513	2.75777	2.34581	14.7995	4.06238e-31	2.70594e-28	60.1343	0.305481
chr7:5609725-5610105	2.02932	-0.0922851	11.3978	4.57735e-22	5.28946e-20	39.5511	0.305723
chr12:49208205-49209439	1.99263	0.0845827	12.0667	7.43714e-24	1.21865e-21	43.6202	0.305864
chr12:42982832-42983881	2.19366	1.20707	15.1665	4.45114e-32	3.50656e-29	62.3164	0.305888
chr3:113251699-113252290	2.63539	1.98425	14.4144	4.18105e-30	2.25364e-27	57.8331	0.306505
chr16:88109923-88110535	2.76807	2.0454	15.8309	8.3748e-34	1.0241e-30	66.2357	0.307454
chr3:9993730-9994136	2.06266	0.0916023	10.4787	1.28091e-19	9.36174e-18	33.9878	0.30786
chr1:208041862-208042718	2.19753	-1.01453	14.9131	2.04573e-31	1.47023e-28	60.8113	0.308306
chr14:38057138-38057798	2.2921	-1.32807	12.8882	4.72544e-26	1.16263e-23	48.617	0.309102
chr4:71553854-71554473	2.12454	0.984359	13.1959	7.13461e-27	2.09512e-24	50.4843	0.30933
chr17:38803944-38804703	1.97665	0.198167	14.3777	5.22428e-30	2.69198e-27	57.6132	0.309476
[truncated: 65 more rows]
