# Supplementary material for: Coupled Genome-Wide DNA Methylation and Transcription Analysis Identified Rich Biomarkers and Drug Targets in Triple-Negative Breast Cancer
Source: Cancers (Basel). 2019 Nov 4;11(11):1724. doi: 10.3390/cancers11111724 (PMC6896154; doi:10.3390/cancers11111724)
Supplement: Supplementary file 1 [file cancers-11-01724-s001.zip › cancers-634306-suppl-final/Supplementary Table S3.xlsx]

## Sheet: Sheet1
Table S3. DEGs between TNBC and TPBC.
geneName	logFC	AveExpr	t	P.Value	adj.P.Val	B
TFF1	-8.26316	5.74726	-17.9029	9.09326e-39	6.22282e-35	77.4508
AGR3	-8.04481	6.11234	-20.1523	3.75874e-44	7.71669e-40	89.6074
SCGB2A2	-7.64357	8.08735	-10.6407	5.78346e-20	5.79192e-18	34.7906
AGR2	-6.78778	9.09814	-14.7032	1.12664e-30	1.00565e-27	59.1139
TFF3	-6.74692	7.50636	-15.0878	1.13671e-31	1.11126e-28	61.374
CYP2B7P1	-6.57563	5.6091	-13.7909	2.71946e-28	1.46922e-25	53.7055
C1orf64	-6.42985	4.15461	-15.3943	1.84443e-32	2.52441e-29	63.1654
SCGB1D2	-6.23221	6.31635	-9.97472	3.22427e-18	2.30642e-16	30.8261
ANKRD30A	-6.06394	4.3455	-12.5118	6.45046e-25	1.76571e-22	46.0402
ESR1	-5.75445	9.25637	-17.7937	1.68561e-38	8.65139e-35	76.8446
GP2	-5.62946	4.03828	-12.9326	4.96925e-26	1.75894e-23	48.5691
ABCC11	-5.56366	6.02967	-10.9501	8.83465e-21	1.03643e-18	36.6437
CYP4Z2P	-5.4922	4.76078	-13.5491	1.17538e-27	5.88552e-25	52.2621
SLC44A4	-5.48653	7.99066	-13.9596	9.82064e-29	5.6005e-26	54.7098
FOXA1	-5.39072	9.65296	-15.1009	1.05129e-31	1.07915e-28	61.451
GFRA1	-5.17957	8.91245	-12.2431	3.32436e-24	7.84472e-22	44.4226
CEACAM5	-5.07659	5.19463	-10.7473	3.0287e-20	3.25545e-18	35.4285
BCAS1	-4.95762	6.17842	-15.3222	2.82772e-32	3.57489e-29	62.7445
CPB1	-4.87139	4.57263	-8.0092	3.23328e-13	7.68278e-12	19.4913
FSIP1	-4.86349	4.93517	-17.2478	3.77254e-37	1.549e-33	73.7902
ERBB4	-4.85919	6.34162	-12.6476	2.81979e-25	8.77125e-23	46.8566
SPDEF	-4.8372	9.28719	-12.261	2.9805e-24	7.11507e-22	44.5303
PIP	-4.83585	6.56258	-7.60754	3.07301e-12	5.9574e-11	17.2809
CAPN8	-4.79109	4.99108	-12.7216	1.79605e-25	5.7614e-23	47.3015
C20orf114	-4.72848	4.62415	-10.07	1.81863e-18	1.38798e-16	31.3905
MLPH	-4.66034	10.1146	-15.2936	3.34845e-32	3.8191e-29	62.578
SERPINA11	-4.62292	4.07924	-12.1416	6.17493e-24	1.37795e-21	43.8117
PGR	-4.59583	6.93147	-11.4786	3.53177e-22	5.45167e-20	39.8196
DHRS2	-4.56186	5.99303	-8.05469	2.49866e-13	6.0779e-12	19.7445
SCUBE2	-4.49894	8.9595	-12.4327	1.04514e-24	2.78658e-22	45.5642
SYT9	-4.49864	4.07518	-12.5518	5.05572e-25	1.44158e-22	46.2806
FLJ45983	-4.49694	5.21284	-13.7338	3.84179e-28	2.02236e-25	53.3648
PRR15	-4.4927	6.86579	-15.6506	4.05902e-33	6.94431e-30	64.6562
HMGCS2	-4.48945	4.55736	-8.47329	2.27742e-14	7.10627e-13	22.0988
ANKRD30B	-4.48004	3.4831	-11.6649	1.13328e-22	1.95515e-20	40.941
CEACAM6	-4.45808	7.7603	-9.27107	2.14464e-16	1.01217e-14	26.6903
CYP4Z1	-4.45082	5.2414	-7.83376	8.6927e-13	1.9046e-11	18.5201
DEGS2	-4.42424	7.72117	-14.4535	5.02799e-30	3.6866e-27	57.6397
CA12	-4.40648	10.5894	-16.127	2.47394e-34	6.34875e-31	67.4105
SYTL5	-4.37923	4.72653	-12.3258	2.00668e-24	4.96352e-22	44.9206
AR	-4.33525	6.57851	-12.5633	4.71257e-25	1.36266e-22	46.3499
KLHDC7A	-4.3171	5.27452	-9.57414	3.54506e-17	1.99945e-15	28.4634
CLEC3A	-4.30652	3.56621	-6.30372	3.20143e-09	3.25212e-08	10.4828
TSPAN1	-4.27145	7.81357	-11.8536	3.58348e-23	6.94045e-21	42.0769
GRPR	-4.23718	4.17654	-10.9459	9.06031e-21	1.05089e-18	36.6188
NAT1	-4.23258	8.0442	-13.7072	4.51222e-28	2.3159e-25	53.2062
BPIL1	-4.22524	2.97172	-10.8174	1.97868e-20	2.184e-18	35.8484
CT62	-4.1571	3.17264	-17.1538	6.46456e-37	2.21196e-33	73.2607
F7	-4.14068	4.33927	-12.1107	7.45913e-24	1.62005e-21	43.6253
CAPN13	-4.11476	6.91193	-10.7637	2.74184e-20	2.96262e-18	35.5267
HPX	-4.10865	5.7583	-13.4722	1.87309e-27	9.15585e-25	51.8025
ABCC8	-4.09101	3.74867	-10.8214	1.93107e-20	2.14297e-18	35.8724
SLC7A2	-4.0804	8.95076	-11.5676	2.0518e-22	3.34313e-20	40.3553
DNALI1	-4.07408	6.98433	-13.2274	8.2755e-27	3.5395e-24	50.3372
PP14571	-4.06726	3.94573	-12.6135	3.46995e-25	1.03244e-22	46.6519
LRRC31	-4.06461	2.84455	-9.78628	9.98261e-18	6.43093e-16	29.7122
C10orf82	-3.98602	2.9158	-10.2613	5.7398e-19	4.8493e-17	32.5275
CYP4B1	-3.9825	5.5573	-9.81371	8.47054e-18	5.53822e-16	29.8741
C9orf152	-3.9792	6.82593	-11.6433	1.29319e-22	2.17617e-20	40.8107
TMC5	-3.96371	7.17238	-9.00643	1.02091e-15	4.28613e-14	25.1539
CHAD	-3.91763	5.50531	-9.60887	2.88194e-17	1.67136e-15	28.6674
AFF3	-3.86085	8.42678	-11.8109	4.6503e-23	8.67915e-21	41.8198
GATA3	-3.85412	11.1325	-14.0937	4.3754e-29	2.64197e-26	55.5069
DACH1	-3.84638	6.30291	-12.9654	4.0705e-26	1.49228e-23	48.7658
ANXA9	-3.83688	7.24164	-16.9387	2.22619e-36	6.52911e-33	72.0449
LRRC26	-3.79394	4.74205	-9.63445	2.47406e-17	1.46376e-15	28.8178
ADAMTS15	-3.7808	5.91401	-11.5195	2.75157e-22	4.448e-20	40.0658
CAPN9	-3.76923	4.55816	-11.4079	5.43581e-22	8.08676e-20	39.3942
LOC145837	-3.75801	3.55558	-11.8894	2.87934e-23	5.79537e-21	42.2927
PGLYRP2	-3.74115	3.13623	-9.77761	1.05147e-17	6.72484e-16	29.661
SERPINA5	-3.71088	7.40369	-8.52006	1.73837e-14	5.53314e-13	22.3644
KCNK15	-3.68257	5.41648	-12.4077	1.21746e-24	3.16386e-22	45.4136
AKR7A3	-3.67112	6.08941	-10.9997	6.53131e-21	7.84139e-19	36.9417
SLC16A6	-3.66059	6.2059	-14.9838	2.11113e-31	1.97007e-28	60.764
PTPRT	-3.66017	6.26567	-8.29795	6.24227e-14	1.75073e-12	21.1075
RGS22	-3.61197	3.45331	-11.8765	3.11493e-23	6.20869e-21	42.2151
MAPT	-3.60515	8.38164	-11.0605	4.51347e-21	5.51556e-19	37.3062
HGD	-3.58776	4.52059	-8.40841	3.31001e-14	9.92036e-13	21.7311
TTC36	-3.58747	3.08762	-10.988	7.01359e-21	8.37145e-19	36.8714
SLC30A8	-3.57163	3.3239	-7.16348	3.50405e-11	5.31301e-10	14.8952
IL20	-3.57135	2.96469	-9.99155	2.91418e-18	2.10662e-16	30.9257
RIMS4	-3.52732	6.3147	-9.34372	1.39474e-16	6.81763e-15	27.114
ABCA12	-3.51556	6.12594	-7.37094	1.13268e-11	1.92818e-10	16.0016
KCNJ3	-3.50374	2.47541	-7.60202	3.16861e-12	6.12537e-11	17.2508
WNK4	-3.49543	6.25805	-7.85539	7.69831e-13	1.71046e-11	18.6394
TUBA3D	-3.49296	3.13278	-12.421	1.12234e-24	2.95406e-22	45.4938
CLSTN2	-3.48691	7.68872	-11.2339	1.56951e-21	2.16255e-19	38.3482
SLC4A8	-3.47894	7.35824	-15.3144	2.96021e-32	3.57489e-29	62.6994
NEK10	-3.47893	3.97448	-9.85903	6.45593e-18	4.35988e-16	30.1417
THSD4	-3.46813	9.1821	-14.4102	6.52077e-30	4.61626e-27	57.3835
GRIK3	-3.4128	5.89573	-8.23761	8.81717e-14	2.39757e-12	20.768
C19orf21	-3.39669	7.58526	-9.51426	5.06422e-17	2.75049e-15	28.112
PNMT	-3.3936	3.60712	-8.56884	1.31092e-14	4.35487e-13	22.642
VSTM2A	-3.3753	2.51708	-6.19617	5.51538e-09	5.33604e-08	9.95267
RET	-3.37414	7.6452	-10.6427	5.7118e-20	5.7482e-18	34.8029
CACNG4	-3.36352	8.58529	-8.29922	6.19698e-14	1.74279e-12	21.1146
SIDT1	-3.36182	7.72594	-13.1269	1.52401e-26	6.25758e-24	49.7349
TUBA3E	-3.34038	2.52709	-12.7654	1.37517e-25	4.48994e-23	47.565
REEP6	-3.338	8.18228	-9.45071	7.39054e-17	3.82186e-15	27.7396
ANKRD43	-3.33137	4.80984	-8.81787	3.08058e-15	1.17773e-13	24.0669
NCAM2	-3.33	5.89696	-11.5064	2.98123e-22	4.74455e-20	39.9868
C6orf97	-3.30835	6.62252	-14.536	3.06568e-30	2.51754e-27	58.1274
ZMYND10	-3.29707	5.66508	-12.6139	3.46254e-25	1.03244e-22	46.654
ZG16B	-3.28138	8.43533	-8.07351	2.24558e-13	5.55443e-12	19.8494
GPR77	-3.28116	4.90779	-16.0828	3.20479e-34	7.31049e-31	67.1557
TMPRSS6	-3.26343	3.80315	-10.9537	8.63905e-21	1.0252e-18	36.6658
TPSG1	-3.26306	2.00704	-11.1018	3.51024e-21	4.36759e-19	37.5541
EEF1A2	-3.24839	7.1638	-6.45902	1.447e-09	1.57848e-08	11.2573
DNAJC12	-3.24678	7.07593	-11.4637	3.86828e-22	5.92656e-20	39.7298
TMEM45B	-3.23541	5.42765	-9.21428	3.00039e-16	1.38423e-14	26.3596
SCNN1A	-3.22871	9.40856	-10.2757	5.26362e-19	4.50258e-17	32.6129
TBC1D9	-3.21478	11.0406	-18.1479	2.2868e-39	2.3474e-35	78.8064
LONRF2	-3.21235	7.11992	-9.81537	8.38673e-18	5.50094e-16	29.8839
CACNG1	-3.2007	2.79846	-10.6348	5.99148e-20	5.97112e-18	34.7557
LRG1	-3.18608	7.34574	-7.48277	6.12711e-12	1.11813e-10	16.604
CYP21A2	-3.14256	5.90418	-10.4539	1.7931e-19	1.65078e-17	33.6747
C19orf51	-3.1347	4.81187	-11.8125	4.60389e-23	8.67915e-21	41.8297
GREB1	-3.13345	8.48782	-11.2135	1.77701e-21	2.40877e-19	38.2257
INPP5J	-3.11558	7.45382	-13.0749	2.09008e-26	8.4136e-24	49.4233
PDZK1	-3.10225	5.30372	-7.40802	9.24332e-12	1.60818e-10	16.2009
ABAT	-3.09321	8.36199	-15.4912	1.03962e-32	1.52452e-29	63.73
CPA3	-3.07279	6.5441	-9.52638	4.71166e-17	2.58637e-15	28.1831
SCGB2A1	-3.05185	4.8667	-6.43562	1.63193e-09	1.76428e-08	11.14
CST9	-3.04987	1.79547	-7.96265	4.20673e-13	9.80296e-12	19.2328
PVALB	-3.04698	2.82521	-7.1722	3.34253e-11	5.08312e-10	14.9414
C4A	-3.04333	13.0297	-10.233	6.81128e-19	5.70757e-17	32.3587
INPP4B	-3.04	7.63427	-13.4647	1.95931e-27	9.35458e-25	51.7581
HS6ST3	-3.02715	5.19713	-7.08893	5.23933e-11	7.63403e-10	14.5013
BMPR1B	-3.00507	7.63015	-7.12761	4.25327e-11	6.31835e-10	14.7054
UGT2B15	-3.00426	2.65364	-8.6318	9.10091e-15	3.14548e-13	23.001
CYP4F8	-3.00276	2.61279	-6.37616	2.21314e-09	2.31816e-08	10.8428
TPRG1	-2.99364	6.02273	-9.69515	1.72176e-17	1.05832e-15	29.175
HRASLS2	-2.97095	4.29513	-9.10866	5.59516e-16	2.48633e-14	25.746
MSMB	-2.96943	3.81833	-7.02713	7.30295e-11	1.03471e-09	14.1762
ABCC12	-2.95687	2.36458	-7.25038	2.18712e-11	3.47805e-10	15.3568
NPNT	-2.94028	10.0401	-11.1266	3.0181e-21	3.84855e-19	37.7032
MUCL1	-2.92712	6.68924	-4.50692	1.33289e-05	6.18539e-05	2.42095
KNDC1	-2.91886	3.54695	-6.40703	1.8898e-09	2.00815e-08	10.9969
CNTNAP2	-2.91831	6.80036	-6.36623	2.32842e-09	2.42652e-08	10.7933
TRIM58	-2.91545	5.40629	-8.12785	1.64895e-13	4.26898e-12	20.1528
SDR16C5	-2.9012	6.05836	-6.13608	7.45755e-09	7.01988e-08	9.65883
UPF0639	-2.89305	2.41181	-11.24	1.51274e-21	2.11269e-19	38.3845
TFAP2B	-2.88694	6.86107	-4.82273	3.50039e-06	1.84264e-05	3.70269
SUSD3	-2.88276	7.89629	-10.4951	1.39735e-19	1.29808e-17	33.9206
TOX3	-2.86165	6.865	-6.62472	6.13423e-10	7.13113e-09	12.0952
THPO	-2.85256	3.74253	-10.6636	5.03114e-20	5.11333e-18	34.928
C1orf168	-2.82881	3.23691	-9.39677	1.01816e-16	5.16121e-15	27.424
GALNT6	-2.82646	10.6904	-15.8191	1.50476e-33	2.80844e-30	65.6332
UGT2B11	-2.819	2.40113	-5.53146	1.41381e-07	1.01311e-06	6.80035
CLGN	-2.81716	6.32948	-7.40879	9.20401e-12	1.6027e-10	16.2051
ACOX2	-2.81619	6.32569	-9.57766	3.47146e-17	1.96808e-15	28.4841
KCNH1	-2.80613	4.14735	-9.95137	3.70972e-18	2.62622e-16	30.6878
CACNA1H	-2.80445	7.10514	-9.01748	9.56739e-16	4.04987e-14	25.2178
CYP4X1	-2.80359	7.16502	-6.73126	3.51252e-10	4.28728e-09	12.64
ERBB2	-2.79848	12.8372	-11.6551	1.20342e-22	2.04594e-20	40.8817
CHRD	-2.79004	7.17924	-10.9471	8.9942e-21	1.04915e-18	36.6261
DYNLRB2	-2.78071	3.00986	-12.0708	9.51624e-24	2.01991e-21	43.385
CRIP1	-2.7797	10.8335	-10.824	1.90112e-20	2.1212e-18	35.8878
DIO1	-2.77029	3.928	-6.48332	1.27674e-09	1.4062e-08	11.3795
NEK5	-2.76609	2.7657	-13.2702	6.38026e-27	2.84754e-24	50.5937
CXADRP3	-2.76399	2.21257	-8.96851	1.27547e-15	5.2793e-14	24.9348
PLA2G4F	-2.76366	4.79829	-7.93125	5.0224e-13	1.15207e-11	19.0587
DNAH5	-2.76267	6.45073	-9.01665	9.6141e-16	4.06126e-14	25.213
XBP1	-2.75816	13.7059	-15.5403	7.78056e-33	1.22873e-29	64.0154
MYB	-2.75359	9.06582	-10.1338	1.23845e-18	9.81676e-17	31.7693
KCNJ11	-2.7523	6.69936	-11.3941	5.91358e-22	8.67554e-20	39.3111
OGN	-2.75163	6.6734	-7.23901	2.32651e-11	3.67128e-10	15.2963
MUM1L1	-2.74766	5.24245	-8.49776	1.97739e-14	6.22634e-13	22.2377
CMBL	-2.74276	9.22785	-11.7902	5.27493e-23	9.75624e-21	41.6954
CHST8	-2.73974	4.73371	-6.3316	2.77811e-09	2.85733e-08	10.6211
TMEM63C	-2.73278	7.53254	-9.82653	7.84438e-18	5.21181e-16	29.9497
SPEF1	-2.73016	3.75358	-11.908	2.57015e-23	5.27652e-21	42.4048
GPR98	-2.72756	6.09875	-7.25282	2.15824e-11	3.44279e-10	15.3699
SLC39A6	-2.72498	12.5795	-12.2267	3.67408e-24	8.47514e-22	44.3239
LPPR3	-2.71737	4.26052	-6.17591	6.10687e-09	5.85587e-08	9.85343
LMX1B	-2.69542	8.72646	-9.56825	3.67172e-17	2.06522e-15	28.4288
CACNA2D2	-2.6934	6.2289	-11.1362	2.84701e-21	3.65307e-19	37.7607
IYD	-2.68688	3.05274	-6.62289	6.19281e-10	7.18702e-09	12.0859
UBXN10	-2.68224	6.1981	-10.5665	9.06776e-20	8.69912e-18	34.347
MS4A2	-2.67783	4.36092	-9.30517	1.75261e-16	8.41534e-15	26.8891
TPSB2	-2.67353	7.90073	-7.92779	5.12139e-13	1.17085e-11	19.0396
ARSG	-2.64539	7.03892	-15.1653	7.17378e-32	7.75145e-29	61.8275
PLA2G10	-2.6403	2.53791	-9.61718	2.74267e-17	1.5951e-15	28.7163
MYRIP	-2.63925	4.76502	-9.05445	7.69859e-16	3.33443e-14	25.4318
CCDC48	-2.63054	5.01981	-10.6804	4.54442e-20	4.69897e-18	35.0283
UNC5A	-2.62185	5.38388	-7.50474	5.4278e-12	9.99397e-11	16.7229
IGFALS	-2.62162	3.4497	-9.9221	4.42241e-18	3.0673e-16	30.5146
LRRC46	-2.61943	5.04343	-13.2872	5.75361e-27	2.62492e-24	50.6957
SRMS	-2.61393	3.84629	-9.08995	6.24708e-16	2.7522e-14	25.6375
GPR160	-2.61224	8.77419	-12.9574	4.27352e-26	1.53922e-23	48.7178
NOSTRIN	-2.61115	7.01795	-11.3637	7.11829e-22	1.02914e-19	39.1282
C20orf26	-2.60856	2.86709	-12.9023	5.97454e-26	2.04429e-23	48.3873
KLK4	-2.60758	4.50643	-8.60686	1.05172e-14	3.55715e-13	22.8587
FBP1	-2.60462	9.24548	-11.3894	6.08427e-22	8.85887e-20	39.283
CST2	-2.60358	3.14769	-8.57494	1.2654e-14	4.21048e-13	22.6768
SULT2B1	-2.59797	6.43655	-8.2234	9.56302e-14	2.57988e-12	20.6882
LRRC17	-2.59659	6.78728	-9.37665	1.14729e-16	5.74482e-15	27.3064
AMBP	-2.5896	2.42536	-8.95094	1.41394e-15	5.78251e-14	24.8333
CYP4F11	-2.58753	4.51935	-6.30899	3.11675e-09	3.17165e-08	10.5089
FAM196A	-2.57827	4.00604	-7.93445	4.93256e-13	1.13399e-11	19.0765
NKAIN1	-2.57521	6.92765	-6.34694	2.56927e-09	2.65863e-08	10.6973
BAIAP3	-2.57474	6.25317	-9.16636	3.9818e-16	1.80855e-14	26.0809
MUC1	-2.57163	12.0557	-8.12752	1.65204e-13	4.27159e-12	20.151
C10orf116	-2.5667	9.04169	-8.53511	1.59352e-14	5.12773e-13	22.45
PLIN5	-2.56425	5.32086	-7.13984	3.98152e-11	5.95343e-10	14.7701
MAG	-2.56185	1.93779	-9.85986	6.42396e-18	4.35261e-16	30.1466
ZNF552	-2.56098	8.88238	-14.1069	4.03998e-29	2.51336e-26	55.5856
TRH	-2.55755	2.11916	-7.14039	3.96978e-11	5.94454e-10	14.773
GPR81	-2.55649	6.74087	-9.37194	1.17982e-16	5.87907e-15	27.2789
TPSAB1	-2.55386	7.28926	-8.14467	1.49841e-13	3.9088e-12	20.2469
RAB26	-2.55358	5.88491	-10.0823	1.68884e-18	1.29857e-16	31.4635
CYP4F22	-2.55342	4.0419	-6.05203	1.13422e-08	1.02806e-07	9.25063
SYT1	-2.55213	5.86082	-6.75301	3.13294e-10	3.85145e-09	12.7518
RND1	-2.54464	7.13775	-11.1443	2.70869e-21	3.49745e-19	37.8098
ALDH3B2	-2.54205	9.69855	-7.09262	5.13636e-11	7.49463e-10	14.5207
ABCC13	-2.5404	1.79043	-7.40765	9.26165e-12	1.61001e-10	16.199
PAX9	-2.53988	6.07076	-8.33017	5.1892e-14	1.49208e-12	21.2891
VAV3	-2.53809	10.3857	-11.0789	4.03494e-21	4.9902e-19	37.4167
SCUBE1	-2.53785	4.66553	-7.32126	1.48637e-11	2.46089e-10	15.7353
CDC20B	-2.53736	1.87476	-6.48637	1.25681e-09	1.38499e-08	11.3949
MSX2	-2.53285	6.35077	-8.23999	8.69794e-14	2.37143e-12	20.7814
SCN7A	-2.5294	2.7146	-8.75665	4.40292e-15	1.64051e-13	23.7154
CST4	-2.50894	2.8991	-6.82768	2.11286e-10	2.70093e-09	13.1369
SERPINA6	-2.50749	2.08244	-5.48403	1.76745e-07	1.23547e-06	6.58408
NXNL2	-2.50131	2.5473	-9.30185	1.78742e-16	8.55379e-15	26.8697
SLC40A1	-2.49324	10.914	-9.31822	1.62228e-16	7.85505e-15	26.9652
ROBO2	-2.47864	3.97323	-5.96862	1.71409e-08	1.50065e-07	8.84887
C15orf59	-2.47767	4.59015	-8.40538	3.36819e-14	1.00653e-12	21.714
ADCY5	-2.47416	5.25159	-6.86328	1.74972e-10	2.26493e-09	13.3213
C19orf33	-2.47267	6.55477	-5.5682	1.18841e-07	8.63751e-07	6.96866
LRFN2	-2.4711	2.85998	-9.01394	9.76842e-16	4.11798e-14	25.1974
LOC100130148	-2.47046	1.49546	-9.38134	1.11582e-16	5.61468e-15	27.3338
ELOVL2	-2.44321	6.71281	-5.97669	1.64714e-08	1.44574e-07	8.88763
CIB3	-2.43808	1.66834	-11.4902	3.29024e-22	5.11732e-20	39.8895
FMO5	-2.43463	6.50741	-9.05031	7.88835e-16	3.39513e-14	25.4078
KIF12	-2.4305	6.93062	-7.53131	4.68707e-12	8.75574e-11	16.8668
SYT17	-2.42604	6.32127	-9.85547	6.59554e-18	4.42505e-16	30.1206
SLC7A8	-2.42172	9.95254	-11.8296	4.14781e-23	7.95836e-21	41.9326
SLC26A3	-2.41612	1.76092	-6.79642	2.49227e-10	3.13711e-09	12.9754
C1orf230	-2.41605	1.81584	-8.99429	1.09636e-15	4.58416e-14	25.0837
PPP1R3C	-2.41599	7.03119	-8.33307	5.10359e-14	1.47158e-12	21.3054
RGS11	-2.41196	5.67827	-8.19104	1.15035e-13	3.06313e-12	20.5066
LOC389033	-2.40955	1.46588	-7.61387	2.96683e-12	5.77884e-11	17.3154
NRK	-2.40901	5.33747	-7.58144	3.55155e-12	6.82885e-11	17.1389
C17orf28	-2.40788	10.3926	-12.5306	5.75374e-25	1.59627e-22	46.153
SLC23A1	-2.40126	3.34742	-8.72188	5.39123e-15	1.95206e-13	23.5161
REEP1	-2.39964	6.75512	-8.47071	2.31155e-14	7.20124e-13	22.0842
SRCIN1	-2.39474	7.73845	-8.86816	2.29598e-15	9.04732e-14	24.3562
ASPN	-2.39166	9.82534	-8.33106	5.16266e-14	1.48653e-12	21.2941
COL10A1	-2.38731	10.1776	-7.71598	1.68061e-12	3.43655e-11	17.873
KCNE4	-2.38021	8.19497	-9.52157	4.84853e-17	2.64735e-15	28.1549
DOK7	-2.38016	5.06676	-6.38257	2.14186e-09	2.25153e-08	10.8747
NXPH1	-2.38004	2.03926	-5.51926	1.49756e-07	1.06827e-06	6.74459
APOF	-2.37485	1.48849	-9.39028	1.05817e-16	5.33764e-15	27.3861
HPN	-2.36516	7.89101	-5.49736	1.66018e-07	1.16625e-06	6.64472
LOC728606	-2.36432	2.95755	-6.06031	1.08846e-08	9.88325e-08	9.29071
METRN	-2.36156	8.10369	-7.61857	2.89052e-12	5.64628e-11	17.3409
GRP	-2.35048	4.88594	-6.78481	2.64969e-10	3.30889e-09	12.9155
RSPH1	-2.34785	5.6001	-10.5808	8.31532e-20	8.01472e-18	34.4325
PCP2	-2.33849	3.36613	-8.68971	6.50096e-15	2.32517e-13	23.332
C3orf57	-2.33199	6.18958	-5.73539	5.3453e-08	4.19812e-07	7.74371
SLC24A2	-2.32861	2.85016	-8.91149	1.78171e-15	7.15824e-14	24.6057
CMYA5	-2.32842	7.86094	-9.26121	2.2735e-16	1.06808e-14	26.6328
SYTL2	-2.32441	9.37858	-12.8645	7.52027e-26	2.531e-23	48.1603
LRRC50	-2.32314	3.23632	-10.1416	1.18161e-18	9.47593e-17	31.8156
C9orf98	-2.31731	5.20386	-13.0692	2.16421e-26	8.54445e-24	49.389
FAM184B	-2.31237	2.94341	-7.52494	4.85495e-12	9.05287e-11	16.8323
EMX1	-2.31104	2.19017	-6.95099	1.09736e-10	1.49099e-09	13.7777
FAM47E	-2.30965	5.27616	-9.6546	2.19361e-17	1.31297e-15	28.9364
GREB1L	-2.30873	5.40661	-7.4244	8.44777e-12	1.49254e-10	16.2891
ENTPD8	-2.30676	3.65663	-6.97278	9.76856e-11	1.34802e-09	13.8915
OMD	-2.30575	6.51951	-7.78637	1.13384e-12	2.41721e-11	18.2593
IGDCC3	-2.3056	2.56245	-6.70519	4.02758e-10	4.8639e-09	12.5063
CACNA1D	-2.29315	6.77372	-7.83812	8.48226e-13	1.86646e-11	18.5442
FSTL4	-2.29262	4.51071	-7.80466	1.02342e-12	2.21166e-11	18.3598
STK32B	-2.29239	5.86993	-8.80674	3.28737e-15	1.25213e-13	24.0029
ARHGEF38	-2.29156	3.74279	-8.6311	9.13754e-15	3.15284e-13	22.9971
GDF15	-2.29016	6.58757	-7.43995	7.75575e-12	1.38457e-10	16.3729
CASC1	-2.28822	3.84466	-10.4327	2.03851e-19	1.86002e-17	33.5482
PHGR1	-2.28639	1.38427	-7.36685	1.15833e-11	1.96695e-10	15.9797
CELSR1	-2.28536	10.9584	-12.3451	1.7835e-24	4.52041e-22	45.0369
MATN3	-2.28509	7.49368	-8.61085	1.02765e-14	3.493e-13	22.8815
AGTR1	-2.28258	5.10831	-7.57036	3.77629e-12	7.21184e-11	17.0787
CFB	-2.27994	11.9463	-7.06483	5.96453e-11	8.6173e-10	14.3744
IL6ST	-2.27208	9.5094	-6.94452	1.13592e-10	1.53294e-09	13.7439
ZNF703	-2.26463	8.22996	-10.3395	3.58084e-19	3.16874e-17	32.9927
MS4A8B	-2.2635	1.4798	-7.42879	8.24681e-12	1.46459e-10	16.3127
WDR65	-2.25908	2.22459	-11.1582	2.48857e-21	3.25417e-19	37.8935
CILP	-2.2521	10.1538	-7.11138	4.64249e-11	6.84701e-10	14.6197
PRODH	-2.23692	6.6683	-5.97627	1.65058e-08	1.44814e-07	8.8856
SPAG17	-2.23235	3.64402	-6.22107	4.86485e-09	4.75144e-08	10.075
KIAA1324	-2.22848	11.5693	-7.57747	3.63053e-12	6.95288e-11	17.1173
CCDC74B	-2.22814	5.73197	-7.76287	1.29324e-12	2.7092e-11	18.1302
C9orf169	-2.22542	3.47404	-8.7486	4.6144e-15	1.70999e-13	23.6692
C5orf49	-2.22109	4.38075	-9.30672	1.73659e-16	8.36908e-15	26.8981
ABLIM3	-2.21832	7.83742	-10.1526	1.10594e-18	8.97432e-17	31.8809
CAPSL	-2.2179	2.16596	-8.06463	2.3617e-13	5.79279e-12	19.7998
ATP1A4	-2.21255	2.51249	-7.75549	1.34775e-12	2.81192e-11	18.0896
POLN	-2.20784	4.44459	-11.2066	1.8538e-21	2.48748e-19	38.1839
SHROOM1	-2.20738	7.98886	-8.19527	1.12295e-13	3.00575e-12	20.5303
TMEM150C	-2.20567	7.56424	-7.52195	4.93588e-12	9.1871e-11	16.816
KLHDC9	-2.20403	6.3014	-7.92161	5.30299e-13	1.20833e-11	19.0054
RGL3	-2.2036	6.06778	-6.77656	2.76754e-10	3.4414e-09	12.873
SLC27A2	-2.20209	6.07906	-7.23997	2.31446e-11	3.66069e-10	15.3014
CCDC160	-2.17993	4.63202	-7.52364	4.88999e-12	9.10994e-11	16.8252
VWA2	-2.17496	6.51047	-6.39538	2.00598e-09	2.11954e-08	10.9387
PCSK4	-2.17278	4.79869	-8.06288	2.38521e-13	5.83653e-12	19.7901
CCNO	-2.16553	5.78472	-5.94446	1.93073e-08	1.67102e-07	8.73313
MMEL1	-2.1651	3.43805	-7.44021	7.74508e-12	1.38387e-10	16.3743
SLC2A10	-2.16465	9.93138	-12.0215	1.28524e-23	2.69244e-21	43.0885
RAB27B	-2.15816	6.33615	-9.20417	3.18518e-16	1.4629e-14	26.3007
ENPP1	-2.15693	9.6059	-9.45953	7.01332e-17	3.6544e-15	27.7912
SYBU	-2.15567	7.98732	-9.81951	8.18137e-18	5.38344e-16	29.9083
HEPACAM2	-2.15522	2.64002	-5.86243	2.8861e-08	2.40079e-07	8.34233
THRSP	-2.14915	5.63625	-4.52194	1.25247e-05	5.84923e-05	2.48046
C20orf103	-2.14905	7.0775	-8.08233	2.13586e-13	5.36054e-12	19.8986
SLC6A4	-2.14824	3.41092	-4.86932	2.85923e-06	1.53024e-05	3.89717
GAMT	-2.14772	7.72223	-8.24399	8.50165e-14	2.321e-12	20.8038
C16orf45	-2.14507	7.72902	-11.0191	5.80486e-21	7.01022e-19	37.058
LOC440905	-2.14446	5.63643	-5.76259	4.68745e-08	3.7242e-07	7.87122
MICALCL	-2.14288	4.94395	-10.008	2.63994e-18	1.92875e-16	31.0232
FLRT3	-2.14012	5.40998	-5.86769	2.8129e-08	2.35325e-07	8.3673
SLC7A13	-2.13262	1.28444	-12.1214	6.98612e-24	1.5422e-21	43.6899
CATSPERB	-2.13014	4.64515	-6.89263	1.4973e-10	1.9667e-09	13.4737
ITIH5L	-2.12973	5.02745	-4.8493	3.11936e-06	1.65772e-05	3.81345
RTN4RL1	-2.12636	7.46301	-7.21656	2.62819e-11	4.10943e-10	15.1769
STARD10	-2.12461	10.881	-12.2351	3.48949e-24	8.14082e-22	44.3748
CLIC6	-2.1216	7.17953	-5.60709	9.88076e-08	7.30735e-07	7.14764
CGA	-2.12065	1.72881	-5.31068	3.95654e-07	2.5705e-06	5.80431
HOXB2	-2.11786	8.03276	-8.15475	1.4148e-13	3.71077e-12	20.3033
FAM83E	-2.11409	5.36163	-5.59377	1.05266e-07	7.74019e-07	7.08624
TTC39A	-2.11397	9.87208	-9.11966	5.24391e-16	2.34038e-14	25.8098
CCDC74A	-2.11248	7.4288	-7.77882	1.1828e-12	2.50598e-11	18.2178
AREG	-2.10874	6.73941	-5.42174	2.3653e-07	1.61274e-06	6.30197
C10orf79	-2.10843	4.39825	-8.13499	1.58325e-13	4.10925e-12	20.1927
SLC9A3R1	-2.10617	11.9139	-12.9235	5.25222e-26	1.82759e-23	48.5144
MS4A15	-2.10595	3.48184	-5.10284	1.01786e-06	6.03774e-06	4.89185
KIAA1244	-2.10219	9.05421	-7.35066	1.26568e-11	2.12813e-10	15.8928
RORC	-2.10082	8.17977	-6.68119	4.56721e-10	5.46734e-09	12.3834
ACADSB	-2.09943	9.54902	-10.5614	9.35169e-20	8.92977e-18	34.3166
GPRC5C	-2.0989	8.54666	-7.8518	7.85532e-13	1.74346e-11	18.6195
LOC100188947	-2.09689	2.46029	-8.289	6.57079e-14	1.83037e-12	21.057
COMP	-2.09589	9.98788	-6.05128	1.13846e-08	1.03099e-07	9.247
TPSD1	-2.09571	2.91666	-5.40274	2.58412e-07	1.75263e-06	6.21634
SPINK8	-2.09378	2.16658	-5.33171	3.59115e-07	2.35698e-06	5.898
SERHL2	-2.09337	6.51165	-5.23829	5.51325e-07	3.45821e-06	5.48367
CEACAM7	-2.08964	2.18777	-6.97039	9.89423e-11	1.36054e-09	13.879
ADAMTSL5	-2.08581	4.88753	-8.74895	4.60494e-15	1.70957e-13	23.6713
NOVA1	-2.08432	5.35818	-6.95634	1.06647e-10	1.45576e-09	13.8056
SEMA3B	-2.08313	7.65666	-7.34673	1.2932e-11	2.17084e-10	15.8718
LOC440925	-2.08181	2.56731	-7.64768	2.45871e-12	4.85358e-11	17.4997
CORO6	-2.07746	4.61999	-6.30894	3.11758e-09	3.17165e-08	10.5087
PGAP3	-2.07437	9.9964	-10.2947	4.69247e-19	4.08205e-17	32.7261
GATA2	-2.07394	6.87887	-7.22433	2.51964e-11	3.95476e-10	15.2182
CCDC78	-2.07386	5.64108	-6.90731	1.38486e-10	1.8319e-09	13.5501
KCND3	-2.07211	3.71342	-6.56315	8.44873e-10	9.59892e-09	11.7826
PAX2	-2.06762	2.75116	-5.31416	3.89364e-07	2.53525e-06	5.8198
PRR15L	-2.06697	8.74578	-7.81136	9.85651e-13	2.13905e-11	18.3968
CTNND2	-2.06574	6.2103	-5.80683	3.78329e-08	3.06878e-07	8.07934
LOC284233	-2.0532	3.18404	-6.70253	4.08408e-10	4.92344e-09	12.4927
?|90288	-2.05187	3.62919	-9.72459	1.4439e-17	9.03759e-16	29.3485
DNAH7	-2.04918	4.16681	-9.35061	1.33888e-16	6.59166e-15	27.1543
PYY	-2.04439	1.42133	-7.35638	1.22667e-11	2.07102e-10	15.9235
C2orf14	-2.04242	1.10777	-7.57961	3.58767e-12	6.88362e-11	17.129
CBLN2	-2.03971	3.43341	-4.54725	1.12747e-05	5.30648e-05	2.58104
GSTM3	-2.03908	9.55037	-8.27848	6.97865e-14	1.9257e-12	20.9978
ST8SIA6	-2.02663	4.44407	-5.60373	1.00401e-07	7.41447e-07	7.13213
C1QTNF3	-2.02527	7.88528	-8.39811	3.51207e-14	1.04497e-12	21.6729
F2RL2	-2.02503	7.83106	-6.87833	1.61545e-10	2.10172e-09	13.3994
C1QTNF7	-2.02377	4.00504	-7.28945	1.76807e-11	2.87399e-10	15.5652
RARRES3	-2.01238	10.164	-7.20257	2.8354e-11	4.39326e-10	15.1025
CXCL14	-2.00915	10.1725	-4.73992	4.99915e-06	2.54356e-05	3.36043
CAMK2N1	-2.00826	9.45384	-8.44103	2.7431e-14	8.43052e-13	21.9159
PTGER3	-2.00749	7.59408	-7.45869	6.996e-12	1.25769e-10	16.474
GPRC5A	-2.0054	10.6293	-6.63022	5.96059e-10	6.96081e-09	12.1233
GLYATL1	-2.00525	4.71247	-4.93027	2.19019e-06	1.20002e-05	4.15358
ATP7B	-2.00511	7.81549	-11.6364	1.34841e-22	2.25063e-20	40.7695
SLC13A2	-2.00365	3.74391	-4.20292	4.55324e-05	0.00018562	1.24957
SMC1B	2.00063	4.38136	5.69684	6.43448e-08	4.95499e-07	7.56371
ECEL1	2.00134	4.34741	6.10087	8.89286e-09	8.21279e-08	9.48744
ANKLE1	2.00561	4.12964	9.50233	5.43685e-17	2.92962e-15	28.0421
GPR156	2.00987	3.28637	7.97188	3.99302e-13	9.35808e-12	19.284
CCNE1	2.0175	7.40714	10.0689	1.83071e-18	1.39202e-16	31.384
LAMP3	2.01827	7.86549	7.56745	3.83763e-12	7.30858e-11	17.0629
L1CAM	2.02343	6.27887	5.69783	6.40392e-08	4.93515e-07	7.56833
S100A1	2.02435	8.91511	4.48376	1.46664e-05	6.73607e-05	2.32953
SLC5A1	2.02677	6.46366	4.42511	1.86586e-05	8.36013e-05	2.09956
LIPG	2.02854	6.0538	7.3073	1.60405e-11	2.6345e-10	15.6606
CNGA1	2.03054	4.31266	6.71148	3.89687e-10	4.71992e-09	12.5385
CHRNA5	2.03288	6.24388	8.0402	2.71256e-13	6.54392e-12	19.6638
IL1R2	2.03294	4.10809	7.95621	4.36262e-13	1.01317e-11	19.197
SLC6A17	2.03637	5.11139	6.66962	4.85231e-10	5.7616e-09	12.3242
CNTNAP3	2.03759	5.11559	7.00215	8.34851e-11	1.16675e-09	14.0452
MAP2	2.03875	8.06823	8.60572	1.05873e-14	3.57496e-13	22.8522
GABRE	2.04038	6.20967	6.14109	7.27268e-09	6.86159e-08	9.68327
SLC1A6	2.0415	2.1071	4.6534	7.22298e-06	3.5518e-05	3.00748
LDHB	2.04187	12.0408	10.3871	2.68448e-19	2.39619e-17	33.2768
ANKRD45	2.05044	3.44011	7.94375	4.68048e-13	1.07967e-11	19.128
KRT86	2.05526	5.62875	5.59169	1.06311e-07	7.80884e-07	7.07667
SLC38A3	2.05733	5.52645	5.39345	2.69813e-07	1.81913e-06	6.17456
C11orf86	2.05896	1.63559	6.65634	5.20111e-10	6.15085e-09	12.2564
ITGB8	2.06081	9.12796	8.07181	2.2674e-13	5.58821e-12	19.8399
ADD2	2.06609	5.59999	7.35962	1.20512e-11	2.03631e-10	15.9409
AKR1E2	2.0694	5.04352	8.07531	2.22281e-13	5.51282e-12	19.8594
COL22A1	2.07121	6.19627	5.39893	2.63036e-07	1.77925e-06	6.19918
B3GAT1	2.07306	4.23445	6.25048	4.19335e-09	4.1429e-08	10.2197
FAM3D	2.07453	3.35717	5.01711	1.49256e-06	8.52461e-06	4.52285
FGFBP2	2.0747	3.42219	6.60406	6.8311e-10	7.87436e-09	11.9901
CSN3	2.07831	1.38528	4.57696	9.96033e-06	4.74114e-05	2.69967
TMEM74	2.07967	2.34211	9.4091	9.46334e-17	4.8209e-15	27.4961
RGS20	2.08191	2.62685	8.54486	1.50607e-14	4.90787e-13	22.5055
GLDC	2.08348	4.6683	5.0038	1.58336e-06	8.9871e-06	4.46596
DGCR5	2.09254	5.11699	8.59606	1.11968e-14	3.74994e-13	22.7971
CLCN4	2.09493	7.07401	10.8841	1.31955e-20	1.48848e-18	36.248
ZNF280B	2.09649	4.46754	8.4139	3.20691e-14	9.62543e-13	21.7623
SYT8	2.10268	5.37411	4.48769	1.44306e-05	6.64144e-05	2.34503
TMEM171	2.10708	3.11902	8.6246	9.4889e-15	3.25757e-13	22.9599
CXCL13	2.10839	7.49863	5.15407	8.0814e-07	4.89702e-06	5.11444
FAT2	2.11032	6.93193	5.83917	3.23271e-08	2.65683e-07	8.23212
EMILIN3	2.11205	4.33689	5.66693	7.4263e-08	5.63006e-07	7.42461
KIAA1045	2.11264	3.56186	7.38769	1.03339e-11	1.7778e-10	16.0916
PTGS2	2.11542	6.05458	5.86474	2.85381e-08	2.38068e-07	8.35327
C8orf46	2.11731	4.97185	5.48587	1.7522e-07	1.22648e-06	6.59247
GPR64	2.11866	4.71934	6.95391	1.0804e-10	1.47087e-09	13.7929
UCHL1	2.12414	8.32283	7.04999	6.45985e-11	9.27637e-10	14.2963
SAA4	2.12539	2.98522	6.45019	1.51424e-09	1.64762e-08	11.213
EPHB1	2.12708	5.89891	8.16086	1.36637e-13	3.59299e-12	20.3375
SERPINB2	2.12892	3.49848	4.95165	1.99366e-06	1.10323e-05	4.24407
C4orf40	2.1312	1.24446	5.01592	1.50046e-06	8.56153e-06	4.51777
HR	2.13234	8.39578	7.93754	4.84735e-13	1.1169e-11	19.0936
DSC2	2.13722	10.7766	10.0096	2.61427e-18	1.91682e-16	31.0328
POU5F1	2.13742	2.61095	10.8907	1.26755e-20	1.43773e-18	36.2876
KRT14	2.1394	9.25523	3.47788	0.000664933	0.00204449	-1.27729
LGR6	2.14311	6.2807	5.47539	1.84053e-07	1.28219e-06	6.54484
GABRA5	2.14749	1.8726	5.84085	3.20644e-08	2.63841e-07	8.24005
ATP10B	2.14789	2.72685	8.22991	9.21382e-14	2.49881e-12	20.7247
WIF1	2.14904	3.30617	4.07451	7.51433e-05	0.000290555	0.773975
SLC16A10	2.1493	4.55535	10.102	1.4995e-18	1.17052e-16	31.5807
DDN	2.15051	3.53142	7.88719	6.43761e-13	1.45076e-11	18.815
ODAM	2.15691	1.72444	5.44965	2.0763e-07	1.43186e-06	6.42813
KCNN4	2.15725	8.84531	9.71407	1.53765e-17	9.56603e-16	29.2865
RNF182	2.1574	4.14076	7.01452	7.81327e-11	1.09709e-09	14.1101
MPP6	2.1605	6.07867	11.3407	8.18964e-22	1.17576e-19	38.9898
FOXG1	2.16258	1.50423	6.09638	9.0947e-09	8.37659e-08	9.46559
LY6K	2.16775	6.29134	5.19257	6.78873e-07	4.16772e-06	5.28269
GSTP1	2.17189	11.793	12.3289	1.96846e-24	4.92836e-22	44.9396
C2orf82	2.1748	3.32303	4.51007	1.31562e-05	6.11771e-05	2.43342
CNNM1	2.17684	4.25984	6.92465	1.2628e-10	1.68565e-09	13.6403
MAGEA3	2.17877	1.92511	4.08039	7.34543e-05	0.000284585	0.795527
COL4A3	2.18121	3.2333	8.85548	2.47273e-15	9.66957e-14	24.2832
KLHL34	2.18455	1.75911	7.69568	1.88207e-12	3.80678e-11	17.7619
GPR158	2.18542	4.64766	6.98825	8.99328e-11	1.24836e-09	13.9724
NMU	2.18688	4.01213	5.34228	3.42001e-07	2.25837e-06	5.94522
PART1	2.18697	4.65286	6.01892	1.33676e-08	1.19789e-07	9.09074
PLEKHG4B	2.18899	8.16493	7.99878	3.42973e-13	8.13076e-12	19.4333
CDH3	2.19503	10.4159	9.2393	2.58801e-16	1.2048e-14	26.5052
RSPO4	2.19998	3.90279	6.41824	1.78425e-09	1.91084e-08	11.0529
PHGDH	2.2055	10.8099	10.68	4.55477e-20	4.69897e-18	35.0261
CRHR1	2.20785	3.81683	5.75358	4.89607e-08	3.87795e-07	7.82894
SERPINB7	2.21041	3.90532	5.13606	8.76579e-07	5.28057e-06	5.036
DEFB1	2.21263	4.98334	5.5712	1.17166e-07	8.52987e-07	6.98242
LPO	2.22179	2.42721	7.32233	1.47767e-11	2.44847e-10	15.7411
KRT4	2.22385	2.63948	4.8946	2.56062e-06	1.3845e-05	4.00324
GSDMC	2.22525	5.41318	6.63202	5.90504e-10	6.90379e-09	12.1324
SULT4A1	2.22576	3.92183	6.36762	2.3119e-09	2.41298e-08	10.8002
C9orf170	2.2258	2.14134	11.6547	1.20584e-22	2.04594e-20	40.8797
ST8SIA1	2.22979	7.04249	10.6684	4.8892e-20	4.99379e-18	34.9562
SAA2	2.23141	6.61403	4.93103	2.18292e-06	1.19635e-05	4.15678
SPHKAP	2.24159	2.04735	6.59473	7.17087e-10	8.23595e-09	11.9427
TRPV6	2.24441	6.92749	5.37238	2.97538e-07	1.98584e-06	6.07993
CCL20	2.25454	4.05076	7.1868	3.08836e-11	4.74227e-10	15.0188
LOC284578	2.25458	2.51771	8.11833	1.74066e-13	4.47817e-12	20.0996
S100A8	2.25546	7.69352	4.74565	4.87797e-06	2.48869e-05	3.38398
HAPLN3	2.25605	9.32738	10.8018	2.17509e-20	2.37525e-18	35.755
EGFR	2.2578	8.26229	8.83083	2.85587e-15	1.10416e-13	24.1414
CBS	2.25881	8.54762	7.40471	9.41237e-12	1.62931e-10	16.1831
CELF4	2.25885	3.90971	8.73842	4.89619e-15	1.80789e-13	23.6109
LOC100127888	2.26039	2.52517	7.24411	2.2629e-11	3.59021e-10	15.3235
MAGEA6	2.26477	2.11743	4.01054	9.60467e-05	0.000362271	0.54147
BAIAP2L2	2.26544	4.32977	8.05508	2.49308e-13	6.07152e-12	19.7467
ARL9	2.26683	4.29015	9.56731	3.69225e-17	2.07109e-15	28.4233
KRT9	2.27058	2.021	6.55605	8.76563e-10	9.926e-09	11.7466
CHRM1	2.27729	5.25215	5.93649	2.00788e-08	1.72972e-07	8.69503
FSD1	2.27916	2.75618	6.9094	1.36958e-10	1.81403e-09	13.5609
SAA1	2.27974	8.21356	5.2773	4.61228e-07	2.95077e-06	5.65608
POPDC3	2.28954	2.99065	6.71677	3.79014e-10	4.60968e-09	12.5656
RARRES1	2.29368	9.52906	6.89356	1.48989e-10	1.95947e-09	13.4785
C10orf90	2.29403	2.79114	7.41744	8.777e-12	1.54142e-10	16.2516
FAM131C	2.29501	2.92325	8.97071	1.25912e-15	5.22215e-14	24.9475
RAET1L	2.3002	2.07159	7.91462	5.51599e-13	1.25547e-11	18.9667
TGM5	2.30472	3.32595	7.04246	6.72603e-11	9.6026e-10	14.2567
COCH	2.30829	5.73079	6.06358	1.07092e-08	9.7369e-08	9.30652
MFI2	2.31139	8.08153	8.05739	2.46067e-13	6.00684e-12	19.7595
NRTN	2.31237	4.18182	8.16993	1.29758e-13	3.41969e-12	20.3883
CPA4	2.31371	5.91337	7.01407	7.83218e-11	1.09832e-09	14.1077
SEC14L4	2.32266	1.89828	7.37309	1.11943e-11	1.90879e-10	16.0132
TLX3	2.32547	1.55779	6.93113	1.2199e-10	1.6337e-09	13.6741
LOC121838	2.32713	2.8734	6.62522	6.11826e-10	7.1167e-09	12.0978
SIX3	2.33118	3.83824	5.95591	1.82488e-08	1.58749e-07	8.78796
PADI2	2.34378	10.4911	7.9304	5.04674e-13	1.15636e-11	19.054
IRX1	2.3466	6.42973	5.63098	8.81804e-08	6.59026e-07	7.25799
SPIB	2.34683	4.77111	6.13493	7.50067e-09	7.05723e-08	9.65321
GSTA1	2.35013	3.17344	5.42337	2.34745e-07	1.60168e-06	6.30931
NCAN	2.35017	2.14328	5.19759	6.63568e-07	4.0861e-06	5.30471
FAM171A1	2.36452	9.18491	14.5049	3.69387e-30	2.91674e-27	57.9436
CLDN6	2.36654	2.20132	6.10655	8.64423e-09	8.00478e-08	9.51505
PLCH1	2.3683	7.32344	6.78193	2.69032e-10	3.35351e-09	12.9007
OLFM4	2.37275	5.6043	3.96547	0.000113992	0.00042266	0.379407
LOC100124692	2.37734	2.4128	6.01197	1.38356e-08	1.23552e-07	9.05726
SCEL	2.37812	2.33989	5.51835	1.50402e-07	1.07148e-06	6.74042
CAMKV	2.37822	1.87108	8.22399	9.53096e-14	2.57461e-12	20.6915
FAM150B	2.38422	2.52548	6.18099	5.95297e-09	5.73239e-08	9.8783
CYP27C1	2.3995	4.1569	7.03106	7.1503e-11	1.01518e-09	14.1969
TFCP2L1	2.40001	8.90363	7.64913	2.43896e-12	4.81923e-11	17.5076
MAGEA4	2.4006	1.77529	4.72387	5.35415e-06	2.70874e-05	3.2946
CYP39A1	2.40378	5.61931	8.79571	3.50585e-15	1.32551e-13	23.9396
CCL18	2.40688	6.805	6.3911	2.05038e-09	2.1609e-08	10.9173
HPDL	2.40709	5.41721	8.39718	3.53093e-14	1.04906e-12	21.6676
HSD17B2	2.41337	4.48146	6.36886	2.29734e-09	2.39901e-08	10.8064
NCCRP1	2.41528	6.53405	5.66436	7.51829e-08	5.69349e-07	7.41267
RLBP1	2.43207	1.53999	7.0285	7.24939e-11	1.02783e-09	14.1834
DLL3	2.43337	3.04023	7.7286	1.5663e-12	3.21884e-11	17.9421
SERPINB4	2.44705	1.83751	5.86554	2.84263e-08	2.37233e-07	8.35708
NPM2	2.44893	3.42282	9.66779	2.02752e-17	1.22426e-15	29.0139
MAGEB4	2.45692	1.73045	8.2379	8.80267e-14	2.3968e-12	20.7696
OLAH	2.47209	1.58221	8.37522	4.00617e-14	1.17161e-12	21.5435
SH3GL3	2.47611	1.97406	8.63033	9.17859e-15	3.16169e-13	22.9926
CCDC129	2.48331	2.86237	6.88503	1.55894e-10	2.03725e-09	13.4342
MUC15	2.48823	5.58591	5.50621	1.59246e-07	1.12502e-06	6.68507
RGR	2.49216	1.66432	8.62638	9.39152e-15	3.22961e-13	22.9701
GDF5	2.49898	3.67972	8.09557	1.98119e-13	5.03389e-12	19.9724
PRSS12	2.50064	4.93828	7.32421	1.46258e-11	2.42935e-10	15.7511
CP	2.50701	9.31235	5.01492	1.50714e-06	8.59398e-06	4.51349
IL22RA2	2.5252	3.08745	8.44045	2.75218e-14	8.44578e-13	21.9126
CDCA7	2.52643	7.95211	10.739	3.18563e-20	3.4063e-18	35.3787
COL2A1	2.53414	5.3845	3.59756	0.000438047	0.00141668	-0.887399
CRYAB	2.53639	9.52425	7.6363	2.61936e-12	5.15091e-11	17.4376
SERPINB3	2.54264	1.76393	5.88612	2.57062e-08	2.1686e-07	8.45484
RASAL1	2.57205	6.02864	8.70759	5.85863e-15	2.11014e-13	23.4343
PCOLCE2	2.58662	5.6919	7.14364	3.90072e-11	5.85393e-10	14.7901
TRPM8	2.58896	2.92061	6.74388	3.2871e-10	4.03131e-09	12.7048
L3MBTL4	2.59839	6.23825	11.6733	1.07654e-22	1.873e-20	40.9916
CHI3L1	2.5984	10.19	7.12605	4.28925e-11	6.36259e-10	14.6972
CA6	2.60403	1.75167	6.76245	2.98102e-10	3.67627e-09	12.8004
SOX11	2.60751	7.54291	7.26698	1.99825e-11	3.21506e-10	15.4453
TMCC2	2.60785	6.36506	11.8677	3.28719e-23	6.42725e-21	42.162
ACE2	2.62868	3.57436	6.86486	1.7351e-10	2.25026e-09	13.3295
TMSB15A	2.63468	5.43422	8.05405	2.50772e-13	6.09273e-12	19.7409
S100A2	2.63707	6.60711	5.73059	5.47026e-08	4.29134e-07	7.72128
KBTBD12	2.63774	2.4329	7.57077	3.76772e-12	7.20217e-11	17.0809
B3GNT5	2.64391	8.27127	14.3025	1.24463e-29	8.51745e-27	56.7463
SLPI	2.6515	9.46037	6.49741	1.18724e-09	1.31255e-08	11.4504
C1QL2	2.65408	2.44169	8.18994	1.15761e-13	3.07448e-12	20.5004
GJB6	2.65955	3.03689	7.0808	5.47366e-11	7.95852e-10	14.4584
TRIM29	2.66528	9.35002	6.94538	1.1307e-10	1.52719e-09	13.7484
COL11A2	2.66666	4.91571	6.5278	1.01469e-09	1.1402e-08	11.6038
PGBD5	2.66935	6.80965	10.1418	1.1804e-18	9.47593e-17	31.8166
NKX2-5	2.67948	2.76645	5.94958	1.88267e-08	1.6343e-07	8.75764
C6orf218	2.67958	2.21573	8.31291	5.72922e-14	1.6246e-12	21.1918
DSG3	2.68574	6.63985	4.54311	1.14708e-05	5.39013e-05	2.56455
TF	2.68856	6.68166	6.61751	6.36905e-10	7.37488e-09	12.0585
PRDM13	2.69223	1.6501	8.87982	2.14462e-15	8.49983e-14	24.4233
SLC26A9	2.69847	2.83314	9.53976	4.3509e-17	2.39475e-15	28.2616
RCOR2	2.70273	6.39197	10.6225	6.45805e-20	6.40502e-18	34.6818
STAC2	2.70866	7.63568	5.1604	7.85362e-07	4.76603e-06	5.14203
RGMA	2.71402	8.46528	12.7651	1.37782e-25	4.48994e-23	47.5631
IGF2BP3	2.71578	4.76862	9.27344	2.11484e-16	1.00041e-14	26.7041
PCDH8	2.71797	2.52678	8.05283	2.52515e-13	6.12781e-12	19.7341
KRT23	2.73011	9.37613	6.25962	4.00386e-09	3.98252e-08	10.2648
C8orf47	2.7364	3.00785	9.23366	2.6757e-16	1.24281e-14	26.4724
ANXA8L2	2.73652	5.64161	6.01057	1.39316e-08	1.24139e-07	9.05054
KRT17	2.73699	10.2437	5.1933	6.76622e-07	4.15651e-06	5.2859
SOX6	2.73919	5.61773	8.09728	1.96197e-13	4.99751e-12	19.982
KCNK5	2.74986	7.95084	9.89154	5.31246e-18	3.64765e-16	30.3339
LCN2	2.75364	6.97548	6.00055	1.46399e-08	1.29718e-07	9.00229
CHST4	2.75457	2.71491	8.80136	3.39228e-15	1.28738e-13	23.972
KRT83	2.76254	2.86298	7.81473	9.67209e-13	2.10571e-11	18.4153
COL9A1	2.77166	2.42311	6.07183	1.02782e-08	9.3783e-08	9.3465
CHRDL2	2.77485	3.62375	8.08386	2.11747e-13	5.32445e-12	19.9071
PTPRZ1	2.78521	4.65133	5.58868	1.07839e-07	7.91231e-07	7.06283
HRCT1	2.78542	5.53919	8.36524	4.24273e-14	1.23726e-12	21.4871
IGF2BP2	2.79661	6.79115	9.13992	4.65362e-16	2.09057e-14	25.9274
TCAM1P	2.80186	3.75712	6.99905	8.4884e-11	1.18549e-09	14.029
CR2	2.80499	3.89491	6.80992	2.32084e-10	2.94844e-09	13.0451
ZIC4	2.80673	3.31203	8.69015	6.48417e-15	2.32321e-13	23.3345
FAM19A3	2.81426	3.31614	9.39282	1.04232e-16	5.27065e-15	27.4009
KLK5	2.82142	6.51552	4.97882	1.76848e-06	9.92534e-06	4.35947
KCNQ4	2.83551	3.29131	9.84097	7.19405e-18	4.79525e-16	30.035
PM20D2	2.8453	7.94422	14.6046	2.03268e-30	1.73879e-27	58.5324
CXCL1	2.84686	4.48381	8.52781	1.66223e-14	5.33214e-13	22.4085
CAPN6	2.85447	5.85032	5.90023	2.39894e-08	2.03429e-07	8.52202
NCRNA00092	2.85511	2.57382	11.2381	1.53001e-21	2.12237e-19	38.3733
PCSK1N	2.85676	5.00534	6.85841	1.79551e-10	2.31981e-09	13.296
DSC3	2.86848	7.57871	6.13022	7.67945e-09	7.21552e-08	9.63028
MATN4	2.86859	2.72406	9.49936	5.53399e-17	2.96639e-15	28.0246
MARCO	2.8715	5.3875	6.85072	1.87022e-10	2.40876e-09	13.2562
ACTL8	2.88036	3.5625	5.92707	2.103e-08	1.80571e-07	8.65002
ANXA8	2.88224	6.92639	6.2537	4.12543e-09	4.08366e-08	10.2356
C1orf130	2.8844	5.46661	7.87011	7.08698e-13	1.58148e-11	18.7206
BPI	2.8972	2.84213	7.44432	7.57173e-12	1.35407e-10	16.3965
KLK7	2.89741	5.68985	5.50547	1.59806e-07	1.1282e-06	6.68167
PKP1	2.89782	8.69732	7.08477	5.35796e-11	7.79581e-10	14.4793
KLK8	2.9024	4.29084	5.87758	2.68023e-08	2.2496e-07	8.41425
DLX6	2.9117	2.28594	8.13131	1.61684e-13	4.19112e-12	20.1721
MKRN3	2.91232	3.96597	7.71882	1.65419e-12	3.38927e-11	17.8886
GFRA3	2.91396	3.66574	8.14209	1.52054e-13	3.96152e-12	20.2325
SERPINB5	2.91417	7.7324	6.44363	1.56618e-09	1.69677e-08	11.1801
S100B	2.92015	6.57081	8.32342	5.39404e-14	1.54449e-12	21.251
STAC	2.92621	5.71329	11.1632	2.41446e-21	3.17749e-19	37.9233
MMP7	2.93427	10.0009	7.45721	7.05325e-12	1.26576e-10	16.466
FOLR1	2.9426	5.49754	6.3001	3.26091e-09	3.30436e-08	10.4648
KCNS1	2.9429	3.92351	9.21203	3.04067e-16	1.39966e-14	26.3465
PNMA3	2.94398	4.19916	10.5433	1.04357e-19	9.82779e-18	34.2085
C6orf15	2.94612	3.26451	7.10796	4.72879e-11	6.95608e-10	14.6016
CXorf49B	2.95945	2.22754	7.53935	4.4833e-12	8.42106e-11	16.9104
PTCHD1	2.96285	4.68864	7.3729	1.12061e-11	1.90922e-10	16.0121
ESYT3	2.99059	4.65473	12.0703	9.54364e-24	2.01991e-21	43.3821
CHRM3	3.00132	4.04782	9.37582	1.15297e-16	5.75923e-15	27.3016
DUSP9	3.0171	4.26726	9.80719	8.80789e-18	5.70429e-16	29.8356
CHI3L2	3.01986	8.48851	7.65695	2.33512e-12	4.63189e-11	17.5503
SLC6A2	3.03646	2.40211	9.3234	1.57325e-16	7.63567e-15	26.9954
GPRIN2	3.04474	6.20965	9.14271	4.57773e-16	2.06098e-14	25.9436
BBOX1	3.04829	5.979	7.78023	1.17353e-12	2.4889e-11	18.2255
C1QL4	3.05548	3.25887	10.4247	2.13906e-19	1.9324e-17	33.5007
LOC84856	3.06742	4.97225	10.7262	3.44232e-20	3.6617e-18	35.3023
INA	3.07521	2.89846	8.80946	3.23553e-15	1.23467e-13	24.0186
AMY1A	3.09355	3.57073	7.835	8.63216e-13	1.89336e-11	18.527
SOX8	3.11394	5.37231	7.71311	1.70776e-12	3.48512e-11	17.8573
TLX1	3.11436	3.21952	6.96445	1.02129e-10	1.40342e-09	13.848
POU4F1	3.11844	2.32128	9.12919	4.95749e-16	2.22221e-14	25.8651
DSG1	3.13498	3.71766	6.41083	1.85335e-09	1.97556e-08	11.0159
GAL	3.16139	5.31256	9.2816	2.01514e-16	9.57659e-15	26.7516
SOSTDC1	3.16392	5.46305	7.2593	2.08354e-11	3.33658e-10	15.4044
OPRK1	3.16888	2.80247	9.48004	6.20784e-17	3.28471e-15	27.9114
GPR12	3.17731	3.13533	8.32766	5.26456e-14	1.50952e-12	21.2749
SLC6A11	3.17887	4.19081	9.69082	1.76687e-17	1.0828e-15	29.1495
KRT81	3.18987	8.05757	5.62549	9.05218e-08	6.74708e-07	7.23257
COL9A3	3.20196	6.71007	7.3915	1.01197e-11	1.7456e-10	16.1121
MUC16	3.20632	6.66338	6.12797	7.76664e-09	7.29077e-08	9.61928
RASGEF1C	3.22796	2.91593	10.0509	2.04005e-18	1.52299e-16	31.2773
SBSN	3.23991	3.43295	7.15581	3.65231e-11	5.51338e-10	14.8546
KRT5	3.244	10.2005	5.79157	4.07397e-08	3.2851e-07	8.00744
CDH19	3.26005	2.70858	6.79346	2.53157e-10	3.18268e-09	12.9601
FBN3	3.28722	4.339	7.17046	3.37409e-11	5.12353e-10	14.9322
KLK10	3.3274	6.33238	6.88765	1.53739e-10	2.01292e-09	13.4478
SFRS13B	3.32971	4.64781	14.0762	4.86156e-29	2.85165e-26	55.4031
SMOC1	3.35525	6.41159	9.26415	2.23432e-16	1.05208e-14	26.6499
KIF1A	3.36001	6.1083	5.70872	6.07738e-08	4.70848e-07	7.61912
FGFBP1	3.3657	3.30883	8.03192	2.84287e-13	6.81823e-12	19.6177
DNER	3.3895	3.81141	8.17293	1.27553e-13	3.37023e-12	20.4051
LOC84740	3.39211	4.57186	7.2511	2.17855e-11	3.4671e-10	15.3607
KCNG1	3.39216	5.96832	9.46632	6.7358e-17	3.52768e-15	27.831
SLC6A15	3.39954	3.62315	6.33465	2.73534e-09	2.81769e-08	10.6362
SLC6A14	3.40224	5.82202	7.10058	4.92081e-11	7.20059e-10	14.5627
CXCL5	3.41387	3.74429	8.72301	5.3559e-15	1.9427e-13	23.5226
WNT6	3.43909	4.34791	9.51158	5.14586e-17	2.78745e-15	28.0963
SLC15A1	3.45026	3.63828	8.17408	1.26719e-13	3.3525e-12	20.4116
CCKBR	3.45045	2.62715	8.75729	4.38637e-15	1.63731e-13	23.7191
FOXC1	3.46281	8.81743	14.4949	3.92284e-30	2.98281e-27	57.8844
KRT6C	3.46451	4.47804	7.56375	3.91715e-12	7.43246e-11	17.0428
SCRG1	3.46759	3.95563	7.29863	1.6817e-11	2.74665e-10	15.6143
SHC4	3.47638	6.00385	8.56496	1.34072e-14	4.42525e-13	22.6199
GJB3	3.47655	5.40863	9.36299	1.24417e-16	6.14012e-15	27.2266
IL12RB2	3.49971	5.60777	10.0555	1.98346e-18	1.49159e-16	31.305
FERMT1	3.51746	6.06206	10.4265	2.11644e-19	1.92259e-17	33.5112
PRSS33	3.52144	2.18936	8.5661	1.33187e-14	4.40309e-13	22.6264
CRABP1	3.53084	7.0012	6.26231	3.94956e-09	3.93614e-08	10.2781
PTX3	3.5377	5.82687	10.1399	1.19355e-18	9.53447e-17	31.8057
EN1	3.55567	7.19369	9.72982	1.39947e-17	8.78627e-16	29.3793
CA9	3.55845	5.00918	6.55995	8.59034e-10	9.74363e-09	11.7663
RHCG	3.56343	3.63293	10.3352	3.67326e-19	3.22706e-17	32.9676
MMP12	3.57852	5.66541	8.22835	9.29649e-14	2.51458e-12	20.716
ELF5	3.58296	8.08451	7.3496	1.27302e-11	2.13872e-10	15.8872
ABCA13	3.63436	3.34037	9.57725	3.47986e-17	1.96808e-15	28.4817
LEMD1	3.64163	3.04384	10.9218	1.04929e-20	1.21022e-18	36.474
AQP5	3.64616	5.63687	7.36034	1.20035e-11	2.02992e-10	15.9448
KRT6A	3.70003	5.63126	6.31305	3.05311e-09	3.11069e-08	10.529
SLC34A2	3.70008	7.91685	7.41349	8.96985e-12	1.56858e-10	16.2303
OCA2	3.73712	2.63185	10.6613	5.10261e-20	5.16042e-18	34.9141
MIA	3.78783	6.32352	7.93521	4.91161e-13	1.13044e-11	19.0806
LY6D	3.79014	4.03729	7.21433	2.66029e-11	4.15645e-10	15.165
SFRP1	3.81456	10.7621	10.2777	5.20049e-19	4.4672e-17	32.6248
PSAT1	3.85332	8.13963	13.8195	2.28755e-28	1.26928e-25	53.8761
CHODL	3.85556	4.48077	12.3186	2.09641e-24	5.12371e-22	44.8774
GABBR2	3.88252	3.57487	9.9902	2.93802e-18	2.11641e-16	30.9177
TTYH1	3.89092	6.17768	8.68476	6.69085e-15	2.38064e-13	23.3037
KLK6	3.9479	6.30222	7.31674	1.52347e-11	2.51421e-10	15.7112
PI3	3.99212	4.31266	7.90367	5.86721e-13	1.33098e-11	18.9061
FZD9	4.01014	4.36278	14.223	2.00805e-29	1.32985e-26	56.2747
UGT8	4.02318	5.53622	11.4454	4.32502e-22	6.57724e-20	39.6197
PROM1	4.03823	9.26773	8.42637	2.98482e-14	9.06485e-13	21.8328
PPP1R14C	4.12427	6.56951	12.9971	3.35565e-26	1.25257e-23	48.9563
ROPN1B	4.13486	4.70946	9.7582	1.18097e-17	7.48654e-16	29.5465
MAPK4	4.17067	4.4814	11.9232	2.34295e-23	4.85867e-21	42.4961
BCL11A	4.20494	6.79119	16.0312	4.33501e-34	8.89978e-31	66.8584
SOX10	4.24837	6.9453	7.0565	6.23762e-11	8.98024e-10	14.3305
CXorf61	4.26903	2.45692	9.62405	2.63252e-17	1.54416e-15	28.7566
HORMAD1	4.29552	3.61651	8.2559	7.94156e-14	2.17968e-12	20.8708
PRAME	4.33894	6.77453	7.55902	4.02109e-12	7.60156e-11	17.0171
ZIC1	4.34684	4.8249	10.0975	1.54084e-18	1.19823e-16	31.5539
MSLN	4.41926	4.86721	7.39138	1.01264e-11	1.7456e-10	16.1115
KRT6B	4.45237	8.47505	8.21162	1.02289e-13	2.7523e-12	20.622
A2ML1	4.74029	5.14001	10.0535	2.00765e-18	1.50427e-16	31.293
ART3	4.79322	3.90762	11.1049	3.44322e-21	4.31032e-19	37.5732
KRT16	4.81519	7.81476	9.40591	9.64382e-17	4.90068e-15	27.4775
ROPN1	5.06709	4.66275	12.6886	2.19615e-25	6.93645e-23	47.1032
GABRP	5.22307	9.60466	9.60138	3.01368e-17	1.73308e-15	28.6234
VGLL1	5.23081	5.56536	10.5416	1.0542e-19	9.88253e-18	34.1985
C4orf7	5.43595	6.07943	9.02209	9.3119e-16	3.94986e-14	25.2445
FABP7	5.47696	5.42221	9.86324	6.29514e-18	4.29367e-16	30.1666
