# Supplementary material for: Coupled Genome-Wide DNA Methylation and Transcription Analysis Identified Rich Biomarkers and Drug Targets in Triple-Negative Breast Cancer
Source: Cancers (Basel). 2019 Nov 4;11(11):1724. doi: 10.3390/cancers11111724 (PMC6896154; doi:10.3390/cancers11111724)
Supplement: Supplementary file 1 [file cancers-11-01724-s001.zip › cancers-634306-suppl-final/Supplementary Table S4.xlsx]

## Sheet: Sheet1
Table S4. DMRs annotation for the 114 DMEGs.
Gene	Region	allCpGsites	DMS	allSites_CpGlocation	DMS_CpGlocation	allSites_CpGrelation	DMS_CpGrelation	regulatedPpattern
ABCC11	TSS1500	cg04388863;cg04388863;cg08404739;cg08404739;cg09147400;cg09147400	cg04388863;cg09147400	NA;NA;NA;NA;NA;NA	NA;NA	NA;NA;NA;NA;NA;NA	NA;NA	hyperDown
ABCC11	TSS200	cg07383076;cg25274975;cg25274975	cg25274975	NA;NA;NA	NA	NA;NA;NA	NA	hyperDown
ADD2	TSS200	cg03384579;cg03384579;cg03384579;cg03384579;cg03384579;cg05659187;cg05659187;cg05659187;cg05659187;cg05659187;cg08857144;cg08857144;cg08857144;cg08857144;cg08857144;cg15170605;cg15170605;cg15170605;cg15170605;cg15170605;cg23427269;cg23427269;cg23427269;cg23427269;cg23427269;cg24347663;cg24347663;cg24347663;cg24347663;cg24347663;cg25631352;cg25631352;cg25631352;cg25631352;cg25631352	cg08857144	chr2:70994447-70995385;chr2:70994447-70995385;chr2:70994447-70995385;chr2:70994447-70995385;chr2:70994447-70995385;chr2:70994447-70995385;chr2:70994447-70995385;chr2:70994447-70995385;chr2:70994447-70995385;chr2:70994447-70995385;chr2:70994447-70995385;chr2:70994447-70995385;chr2:70994447-70995385;chr2:70994447-70995385;chr2:70994447-70995385;chr2:70994447-70995385;chr2:70994447-70995385;chr2:709…	chr2:70994447-70995385	S_Shore;S_Shore;S_Shore;S_Shore;S_Shore;S_Shore;S_Shore;S_Shore;S_Shore;S_Shore;Island;Island;Island;Island;Island;S_Shore;S_Shore;S_Shore;S_Shore;S_Shore;S_Shore;S_Shore;S_Shore;S_Shore;S_Shore;Island;Island;Island;Island;Island;S_Shore;S_Shore;S_Shore;S_Shore;S_Shore	Island	hypoUp
AGR2	Body	cg25343204	cg25343204	NA	NA	NA	NA	hyperDown
AGR3	TSS1500	cg06255943;cg19978910;cg21041127	cg19978910	NA;NA;NA	NA	NA;NA;NA	NA	hyperDown
AGR3	TSS200	cg11039314	cg11039314	NA	NA	NA	NA	hyperDown
ANKRD45	TSS1500	cg04092747;cg12525949;cg17267239;cg22529184	cg22529184	chr1:173638662-173639045;chr1:173638662-173639045;chr1:173638662-173639045;chr1:173638662-173639045	chr1:173638662-173639045	S_Shore;S_Shore;S_Shore;S_Shore	S_Shore	hyperUp
ANXA8L2	TSS200	cg08889480;cg23978449	cg08889480	NA;NA	NA	NA;NA	NA	hypoUp
B3GNT5	TSS1500	cg21450829;cg26436136;cg27324128	cg27324128	chr3:182971429-182972635;chr3:182971429-182972635;chr3:182971429-182972635	chr3:182971429-182972635	N_Shore;N_Shore;N_Shore	N_Shore	hypoUp
BMPR1B	Body	cg21574271	cg21574271	NA	NA	NA	NA	hypoDown
BPI	TSS200	cg01948217;cg02983911;cg26534847	cg26534847	NA;NA;NA	NA	NA;NA;NA	NA	hypoUp
BPIL1	TSS200	cg10968815;cg13696012		NA;NA		NA;NA		hyperDown
C10orf82	TSS1500	cg07909759;cg10616411;cg16299747;cg20628994	cg07909759;cg10616411	chr10:118429430-118429853;chr10:118429430-118429853;chr10:118429430-118429853;chr10:118429430-118429853	chr10:118429430-118429853;chr10:118429430-118429853	Island;S_Shore;S_Shore;Island	Island;S_Shore	hyperDown
C1orf64	TSS200	cg16510654		NA		NA		hyperDown
C1QL4	Body	cg03318924;cg10246081;cg12374506;cg12760869	cg10246081;cg12374506	chr12:49729728-49731162;chr12:49726591-49727114;chr12:49729728-49731162;chr12:49726591-49727114	chr12:49726591-49727114;chr12:49729728-49731162	N_Shore;Island;N_Shore;Island	Island;N_Shore	hypoUp
C20orf103	Body	cg01144286;cg08140387;cg17227967;cg17368808;cg17466795;cg21287017;cg24124029	cg01144286;cg08140387;cg17227967;cg24124029	chr20:9495253-9495597;chr20:9496471-9496893;chr20:9496471-9496893;chr20:9496471-9496893;chr20:9495253-9495597;chr20:9496471-9496893;chr20:9495253-9495597	chr20:9495253-9495597;chr20:9496471-9496893;chr20:9496471-9496893;chr20:9495253-9495597	Island;Island;Island;Island;S_Shore;S_Shore;Island	Island;Island;Island;Island	hypoDown
C6orf15	TSS1500	cg13060500;cg25746092;cg26812852		NA;NA;NA		NA;NA;NA		hypoUp
C6orf15	TSS200	cg16150435		NA		NA		hypoUp
C8orf46	TSS200	cg06890415;cg10635330	cg06890415	NA;NA	NA	NA;NA	NA	hypoUp
C8orf47	TSS1500	cg01238991;cg01238991;cg03126821;cg03126821;cg20327862;cg20327862	cg03126821	chr8:99076754-99077244;chr8:99076754-99077244;chr8:99076754-99077244;chr8:99076754-99077244;chr8:99076754-99077244;chr8:99076754-99077244	chr8:99076754-99077244	N_Shore;N_Shore;N_Shore;N_Shore;N_Shore;N_Shore	N_Shore	hypoUp
C8orf47	TSS200	cg05087842;cg05087842;cg12845520;cg12845520	cg05087842	chr8:99076754-99077244;chr8:99076754-99077244;chr8:99076754-99077244;chr8:99076754-99077244	chr8:99076754-99077244	N_Shore;N_Shore;N_Shore;N_Shore	N_Shore	hypoUp
CAPSL	Body	cg13894535;cg13894535	cg13894535	NA;NA	NA	NA;NA	NA	hypoDown
CCDC129	TSS1500	cg22053560;cg24681654	cg24681654	NA;NA	NA	NA;NA	NA	hyperUp
CHI3L1	TSS1500	cg02097014;cg07423149;cg13134650;cg19081101	cg07423149	NA;NA;NA;NA	NA	NA;NA;NA;NA	NA	hypoUp
CHI3L1	TSS200	cg14085262;cg17014757		NA;NA		NA;NA		hypoUp
CHRM1	Body	cg01853390;cg05650628;cg22031964	cg01853390;cg22031964	NA;NA;NA	NA;NA	NA;NA;NA	NA;NA	hypoUp
CHRM3	Body	cg06160669;cg07318372;cg07826387;cg09662616;cg10842339;cg15108640;cg25388738;cg26333242	cg07318372;cg07826387;cg09662616;cg10842339;cg15108640;cg26333242	NA;NA;NA;NA;NA;NA;NA;NA	NA;NA;NA;NA;NA;NA	NA;NA;NA;NA;NA;NA;NA;NA	NA;NA;NA;NA;NA;NA	hyperUp
CHST4	TSS1500	cg00887153;cg00887153;cg05535113;cg05535113;cg07369559;cg07369559	cg05535113	NA;NA;NA;NA;NA;NA	NA	NA;NA;NA;NA;NA;NA	NA	hypoUp
CNTNAP2	TSS200	cg05749717;cg07028533;cg11592503;cg16910830;cg21126583;cg23708361	cg05749717;cg16910830	chr7:145813030-145814084;chr7:145813030-145814084;chr7:145813030-145814084;chr7:145813030-145814084;chr7:145813030-145814084;chr7:145813030-145814084	chr7:145813030-145814084;chr7:145813030-145814084	Island;Island;Island;Island;Island;Island	Island;Island	hypoDown
COCH	TSS1500	cg02047809;cg02047809;cg16966992;cg16966992;cg26069353;cg26069353;cg26107597;cg26107597	cg16966992;cg26069353	chr14:31343355-31344757;chr14:31343355-31344757;chr14:31343355-31344757;chr14:31343355-31344757;chr14:31343355-31344757;chr14:31343355-31344757;chr14:31343355-31344757;chr14:31343355-31344757	chr14:31343355-31344757;chr14:31343355-31344757	N_Shore;N_Shore;Island;Island;Island;Island;N_Shore;N_Shore	Island;Island	hypoUp
CORO6	TSS1500	cg00516222;cg03390207;cg04568355		chr17:27949429-27950277;chr17:27949429-27950277;chr17:27949429-27950277		Island;N_Shore;Island		hypoDown
CRABP1	TSS200	cg13177758;cg16703647;cg26556895	cg16703647	chr15:78632669-78633108;chr15:78632669-78633108;chr15:78632669-78633108	chr15:78632669-78633108	N_Shore;N_Shore;N_Shore	N_Shore	hypoUp
CRHR1	TSS1500	cg08473090;cg08473090;cg08473090;cg08473090;cg08929103;cg08929103;cg08929103;cg08929103;cg12577105;cg12577105;cg12577105;cg12577105;cg18757974;cg18757974;cg18757974;cg18757974	cg08473090;cg12577105;cg18757974	chr17:43860684-43862928;chr17:43860684-43862928;chr17:43860684-43862928;chr17:43860684-43862928;chr17:43860684-43862928;chr17:43860684-43862928;chr17:43860684-43862928;chr17:43860684-43862928;chr17:43860684-43862928;chr17:43860684-43862928;chr17:43860684-43862928;chr17:43860684-43862928;chr17:43860684-43862928;chr17:43860684-43862928;chr17:43860684-43862928;chr17:43860684-43862928	chr17:43860684-43862928;chr17:43860684-43862928;chr17:43860684-43862928	Island;Island;Island;Island;N_Shore;N_Shore;N_Shore;N_Shore;Island;Island;Island;Island;Island;Island;Island;Island	Island;Island;Island	hypoUp
CXCL1	TSS1500	cg02029926;cg08161323;cg19170015		chr4:74734918-74735544;chr4:74734918-74735544;chr4:74734918-74735544		N_Shore;N_Shore;N_Shore		hypoUp
CXCL5	TSS200	cg13215970;cg16055869	cg13215970;cg16055869	chr4:74864113-74864329;chr4:74864113-74864329	chr4:74864113-74864329;chr4:74864113-74864329	S_Shore;S_Shore	S_Shore;S_Shore	hypoUp
CYP4F22	Body	cg19001086;cg19062489;cg27393487	cg19062489;cg27393487	chr19:15662113-15662358;chr19:15662113-15662358;chr19:15662113-15662358	chr19:15662113-15662358;chr19:15662113-15662358	N_Shelf;Island;N_Shore	Island;N_Shore	hypoDown
DLX6	TSS1500	cg01229860;cg02898094;cg04599026;cg05663341;cg09327602	cg02898094;cg04599026;cg05663341	chr7:96634622-96634915;chr7:96634622-96634915;chr7:96634622-96634915;chr7:96634622-96634915;chr7:96634622-96634915	chr7:96634622-96634915;chr7:96634622-96634915;chr7:96634622-96634915	Island;Island;Island;Island;N_Shore	Island;Island;Island	hypoUp
DNAH5	TSS1500	cg14880800;cg19540371;cg23504924	cg19540371;cg23504924	NA;NA;NA	NA;NA	NA;NA;NA	NA;NA	hyperDown
DNALI1	Body	cg07311889;cg15086653;cg16109423	cg16109423	chr1:38022452-38022719;chr1:38022452-38022719;chr1:38022452-38022719	chr1:38022452-38022719	S_Shore;S_Shelf;Island	Island	hyperDown
DSC3	Body	cg10794285;cg10794285;cg11814235;cg11814235;cg14719951;cg14719951;cg19967492;cg19967492;cg20029745;cg20029745;cg25769889;cg25769889;cg25970832;cg25970832	cg14719951;cg19967492;cg20029745;cg25970832	chr18:28621489-28623117;chr18:28621489-28623117;chr18:28621489-28623117;chr18:28621489-28623117;chr18:28621489-28623117;chr18:28621489-28623117;chr18:28621489-28623117;chr18:28621489-28623117;chr18:28621489-28623117;chr18:28621489-28623117;chr18:28621489-28623117;chr18:28621489-28623117;chr18:28621489-28623117;chr18:28621489-28623117	chr18:28621489-28623117;chr18:28621489-28623117;chr18:28621489-28623117;chr18:28621489-28623117	Island;Island;Island;Island;Island;Island;Island;Island;Island;Island;N_Shore;N_Shore;Island;Island	Island;Island;Island;Island	hypoUp
DSG1	TSS200	cg19415383		NA		NA		hypoUp
ELF5	Body	cg02882375;cg02882375;cg10631356;cg10631356;cg21038795;cg21038795;cg24935217;cg24935217	cg10631356	NA;NA;NA;NA;NA;NA;NA;NA	NA	NA;NA;NA;NA;NA;NA;NA;NA	NA	hypoUp
EN1	Body	cg00654888;cg01165776;cg02739346;cg03883295;cg04034583;cg08825084;cg10895452;cg15724256;cg16419009;cg17167253;cg18009690;cg20248516;cg21463349;cg22007486;cg22030072;cg25927708;cg26509715	cg00654888;cg04034583;cg10895452;cg17167253;cg18009690;cg20248516;cg21463349;cg22030072;cg26509715	chr2:119602616-119604486;chr2:119602616-119604486;chr2:119599458-119600966;chr2:119602616-119604486;chr2:119602616-119604486;chr2:119602616-119604486;chr2:119602616-119604486;chr2:119602616-119604486;chr2:119599458-119600966;chr2:119602616-119604486;chr2:119602616-119604486;chr2:119602616-119604486;chr2:119599458-119600966;chr2:119602616-119604486;chr2:119602616-119604486;chr2:119602616-119604486…	chr2:119602616-119604486;chr2:119602616-119604486;chr2:119602616-119604486;chr2:119602616-119604486;chr2:119602616-119604486;chr2:119602616-119604486;chr2:119599458-119600966;chr2:119602616-119604486;chr2:119599458-119600966	Island;N_Shore;Island;Island;Island;Island;Island;Island;Island;Island;N_Shore;Island;Island;N_Shore;Island;Island;Island	Island;Island;Island;Island;N_Shore;Island;Island;Island;Island	hypoUp
FABP7	TSS200	cg19097322;cg24123106	cg24123106	NA;NA	NA	NA;NA	NA	hypoUp
FBP1	TSS1500	cg06705237;cg13576859;cg13576859;cg13723576;cg14211930;cg17814481	cg06705237;cg14211930	chr9:97401286-97402067;chr9:97401286-97402067;chr9:97401286-97402067;chr9:97401286-97402067;chr9:97401286-97402067;chr9:97401286-97402067	chr9:97401286-97402067;chr9:97401286-97402067	S_Shore;S_Shore;S_Shore;S_Shore;S_Shore;S_Shore	S_Shore;S_Shore	hyperDown
FERMT1	TSS200	cg07718903;cg09539538;cg15692360;cg26758396	cg07718903;cg09539538;cg15692360;cg26758396	chr20:6103436-6103970;chr20:6103436-6103970;chr20:6103436-6103970;chr20:6103436-6103970	chr20:6103436-6103970;chr20:6103436-6103970;chr20:6103436-6103970;chr20:6103436-6103970	S_Shore;S_Shore;S_Shore;S_Shore	S_Shore;S_Shore;S_Shore;S_Shore	hypoUp
FOXG1	TSS1500	cg02681442;cg02991338;cg03523785;cg04525757;cg07150445;cg07974473;cg08120263;cg09231862;cg10912240;cg16038120;cg18299578;cg19714132;cg19786627;cg21923619;cg23191956;cg23571812;cg24981833;cg25078444;cg26194477;cg26206396;cg27006650	cg03523785;cg07150445;cg07974473;cg08120263;cg18299578;cg19714132;cg19786627;cg21923619;cg25078444;cg26194477;cg26206396;cg27006650	chr14:29236835-29237832;chr14:29236835-29237832;chr14:29234889-29235908;chr14:29236835-29237832;chr14:29234889-29235908;chr14:29234889-29235908;chr14:29236835-29237832;chr14:29234889-29235908;chr14:29234889-29235908;chr14:29234889-29235908;chr14:29236835-29237832;chr14:29236835-29237832;chr14:29234889-29235908;chr14:29234889-29235908;chr14:29234889-29235908;chr14:29234889-29235908;chr14:29234889-…	chr14:29234889-29235908;chr14:29234889-29235908;chr14:29234889-29235908;chr14:29236835-29237832;chr14:29236835-29237832;chr14:29236835-29237832;chr14:29234889-29235908;chr14:29234889-29235908;chr14:29234889-29235908;chr14:29234889-29235908;chr14:29234889-29235908;chr14:29236835-29237832	N_Shore;N_Shore;Island;N_Shore;Island;Island;N_Shore;Island;Island;Island;N_Shore;N_Shore;Island;Island;Island;Island;Island;Island;Island;Island;N_Shore	Island;Island;Island;N_Shore;N_Shore;N_Shore;Island;Island;Island;Island;Island;N_Shore	hypoUp
FOXG1	TSS200	cg17525102		chr14:29236835-29237832		N_Shore		hypoUp
GABBR2	TSS200	cg18507707		chr9:101469579-101472154		Island		hypoUp
GABRP	TSS1500	cg04535521;cg08323540;cg24542929	cg04535521	NA;NA;NA	NA	NA;NA;NA	NA	hypoUp
GABRP	TSS200	cg22635402;cg23181170;cg27129755	cg22635402;cg23181170	NA;NA;NA	NA;NA	NA;NA;NA	NA;NA	hypoUp
GPR160	TSS1500	cg09383389;cg21919556;cg25742394		chr3:169755594-169756847;chr3:169755594-169756847;chr3:169755594-169756847		N_Shore;N_Shore;N_Shore		hyperDown
GPRIN2	TSS200	cg12573115;cg13722700;cg25995980	cg12573115	chr10:46992447-46993295;chr10:46992447-46993295;chr10:46992447-46993295	chr10:46992447-46993295	S_Shore;S_Shore;S_Shore	S_Shore	hypoUp
GSTP1	Body	cg06928838;cg09038676;cg10552496;cg11566244;cg21734168;cg22224704	cg06928838;cg09038676;cg21734168;cg22224704	chr11:67350928-67351953;chr11:67350928-67351953;chr11:67350928-67351953;chr11:67350928-67351953;chr11:67350928-67351953;chr11:67350928-67351953	chr11:67350928-67351953;chr11:67350928-67351953;chr11:67350928-67351953;chr11:67350928-67351953	Island;Island;S_Shore;Island;S_Shelf;S_Shore	Island;Island;S_Shelf;S_Shore	hypoUp
HMGCS2	TSS200	cg10212621;cg10212621;cg18199617;cg18199617	cg10212621;cg18199617	NA;NA;NA;NA	NA;NA	NA;NA;NA;NA	NA;NA	hyperDown
HPX	TSS200	cg11547724;cg25426350	cg25426350	NA;NA	NA	NA;NA	NA	hyperDown
IGF2BP3	TSS1500	cg00508334;cg02860543;cg08939418;cg12601843;cg16466899;cg17431401;cg22646616	cg08939418;cg17431401	chr7:23508184-23509712;chr7:23508184-23509712;chr7:23508184-23509712;chr7:23508184-23509712;chr7:23508184-23509712;chr7:23508184-23509712;chr7:23508184-23509712	chr7:23508184-23509712;chr7:23508184-23509712	S_Shore;S_Shore;S_Shore;S_Shore;S_Shore;S_Shore;S_Shore	S_Shore;S_Shore	hypoUp
IGF2BP3	TSS200	cg07297397;cg20265043;cg22545138;cg22826239;cg27135125	cg27135125	chr7:23508184-23509712;chr7:23508184-23509712;chr7:23508184-23509712;chr7:23508184-23509712;chr7:23508184-23509712	chr7:23508184-23509712	S_Shore;S_Shore;S_Shore;S_Shore;S_Shore	S_Shore	hypoUp
IGFALS	TSS1500	cg00534624;cg00534624;cg00629117;cg00629117;cg02593924;cg02593924;cg02862121;cg05982504;cg05982504;cg06886374;cg06886374;cg07190921;cg07190921;cg07190921;cg07589192;cg09996597;cg09996597	cg00534624;cg00629117;cg02593924;cg02862121;cg05982504;cg06886374;cg07190921;cg09996597	chr16:1840623-1842688;chr16:1840623-1842688;chr16:1840623-1842688;chr16:1840623-1842688;chr16:1840623-1842688;chr16:1840623-1842688;chr16:1840623-1842688;chr16:1840623-1842688;chr16:1840623-1842688;chr16:1840623-1842688;chr16:1840623-1842688;chr16:1840623-1842688;chr16:1840623-1842688;chr16:1840623-1842688;chr16:1840623-1842688;chr16:1840623-1842688;chr16:1840623-1842688	chr16:1840623-1842688;chr16:1840623-1842688;chr16:1840623-1842688;chr16:1840623-1842688;chr16:1840623-1842688;chr16:1840623-1842688;chr16:1840623-1842688;chr16:1840623-1842688	S_Shelf;S_Shelf;S_Shelf;S_Shelf;S_Shelf;S_Shelf;S_Shelf;S_Shelf;S_Shelf;S_Shore;S_Shore;S_Shelf;S_Shelf;S_Shelf;S_Shelf;S_Shelf;S_Shelf	S_Shelf;S_Shelf;S_Shelf;S_Shelf;S_Shelf;S_Shore;S_Shelf;S_Shelf	hyperDown
IL1R2	TSS200	cg14325025;cg17142183;cg21603144	cg14325025;cg21603144	NA;NA;NA	NA;NA	NA;NA;NA	NA;NA	hypoUp
IL20	TSS200	cg17030628	cg17030628	NA	NA	NA	NA	hyperDown
IL22RA2	Body	cg23507945;cg23507945;cg23507945	cg23507945	NA;NA;NA	NA	NA;NA;NA	NA	hypoUp
INA	TSS1500	cg18673954;cg21384402;cg23642747	cg18673954	chr10:105036628-105038084;chr10:105036628-105038084;chr10:105036628-105038084	chr10:105036628-105038084	N_Shore;Island;Island	N_Shore	hypoUp
INA	TSS200	cg08050235;cg17567560;cg23003534;cg24680586	cg23003534;cg24680586	chr10:105036628-105038084;chr10:105036628-105038084;chr10:105036628-105038084;chr10:105036628-105038084	chr10:105036628-105038084;chr10:105036628-105038084	Island;Island;Island;Island	Island;Island	hypoUp
IRX1	TSS200	cg09232937;cg24678862	cg09232937	chr5:3594467-3603054;chr5:3594467-3603054	chr5:3594467-3603054	Island;Island	Island	hypoUp
ITGB8	Body	cg04261556;cg14959425;cg26529437	cg14959425;cg26529437	chr7:20370003-20371504;NA;NA	NA;NA	S_Shore;NA;NA	NA;NA	hypoUp
KCNE4	Body	cg11975793;cg14576436;cg17526887;cg24742614	cg11975793;cg14576436;cg24742614	chr2:223917576-223918037;chr2:223917576-223918037;chr2:223917576-223918037;chr2:223917576-223918037	chr2:223917576-223918037;chr2:223917576-223918037;chr2:223917576-223918037	Island;Island;Island;Island	Island;Island;Island	hyperDown
KCNK15	TSS1500	cg04966972;cg13598409	cg13598409	chr20:43374349-43374890;chr20:43374349-43374890	chr20:43374349-43374890	N_Shore;N_Shore	N_Shore	hyperDown
KCNS1	TSS200	cg06193004;cg06288351;cg07589968;cg09028204;cg25353142;cg27634724	cg06193004;cg06288351;cg07589968;cg09028204	chr20:43729515-43729791;chr20:43729515-43729791;chr20:43729515-43729791;chr20:43729515-43729791;chr20:43729515-43729791;chr20:43729515-43729791	chr20:43729515-43729791;chr20:43729515-43729791;chr20:43729515-43729791;chr20:43729515-43729791	S_Shore;S_Shore;S_Shore;S_Shore;S_Shore;S_Shore	S_Shore;S_Shore;S_Shore;S_Shore	hypoUp
KLK10	TSS200	cg03762081;cg06130787	cg03762081	chr19:51522004-51522803;chr19:51522004-51522803	chr19:51522004-51522803	S_Shore;S_Shore	S_Shore	hypoUp
KRT4	TSS1500	cg12610744;cg21359793;cg21558752		NA;NA;NA		NA;NA;NA		hyperUp
L3MBTL4	TSS200	cg12924825;cg14352983;cg17688525;cg18556788;cg22058122	cg14352983;cg17688525	chr18:6413959-6414873;chr18:6413959-6414873;chr18:6413959-6414873;chr18:6413959-6414873;chr18:6413959-6414873	chr18:6413959-6414873;chr18:6413959-6414873	S_Shore;S_Shore;S_Shore;S_Shore;S_Shore	S_Shore;S_Shore	hypoUp
LAMP3	TSS200	cg07334977;cg19825758;cg24615528;cg25867545	cg19825758	chr3:182880277-182880722;chr3:182880277-182880722;chr3:182880277-182880722;chr3:182880277-182880722	chr3:182880277-182880722	S_Shore;Island;Island;S_Shore	Island	hypoUp
LEMD1	TSS1500	cg01364826;cg01416657;cg10092691;cg10951289	cg01364826;cg01416657	NA;NA;NA;NA	NA;NA	NA;NA;NA;NA	NA;NA	hyperUp
LIPG	Body	cg15073283;cg15677957;cg25331919;cg25416605	cg15073283;cg15677957;cg25331919	chr18:47087879-47088528;chr18:47087075-47087446;chr18:47087879-47088528;chr18:47087075-47087446	chr18:47087879-47088528;chr18:47087075-47087446;chr18:47087879-47088528	S_Shore;S_Shore;S_Shelf;S_Shore	S_Shore;S_Shore;S_Shelf	hypoUp
LOC145837	TSS1500	cg05119754;cg12449813;cg23093870	cg12449813;cg23093870	NA;NA;NA	NA;NA	NA;NA;NA	NA;NA	hyperDown
LOC145837	TSS200	cg02711212		NA		NA		hyperDown
LPO	TSS1500	cg12032049;cg12032049;cg12032049;cg16441044;cg16441044;cg16441044	cg12032049;cg16441044	NA;NA;NA;NA;NA;NA	NA;NA	NA;NA;NA;NA;NA;NA	NA;NA	hyperUp
LRRC17	TSS200	cg02724472;cg02724472	cg02724472	NA;NA	NA	NA;NA	NA	hypoDown
MIA	TSS1500	cg24734430;cg25152942	cg25152942	chr19:41283880-41284276;chr19:41283880-41284276	chr19:41283880-41284276	N_Shelf;N_Shelf	N_Shelf	hypoUp
MUC1	Body	cg00930306;cg00930306;cg00930306;cg00930306;cg00930306;cg00930306;cg00930306;cg06216400;cg06216400;cg06216400;cg06216400;cg06216400;cg06216400;cg06216400;cg15699386;cg15699386;cg15699386;cg15699386;cg15699386;cg15699386;cg15699386;cg18804777;cg18804777;cg18804777;cg18804777;cg18804777;cg18804777;cg18804777;cg20949223;cg20949223;cg20949223;cg20949223;cg20949223;cg20949223;cg20949223;cg24512973;cg2…	cg18804777;cg20949223;cg24512973	chr1:155163434-155163818;chr1:155163434-155163818;chr1:155163434-155163818;chr1:155163434-155163818;chr1:155163434-155163818;chr1:155163434-155163818;chr1:155163434-155163818;chr1:155163434-155163818;chr1:155163434-155163818;chr1:155163434-155163818;chr1:155163434-155163818;chr1:155163434-155163818;chr1:155163434-155163818;chr1:155163434-155163818;chr1:155163434-155163818;chr1:155163434-155163818…	chr1:155163434-155163818;chr1:155163434-155163818;chr1:155163434-155163818	N_Shelf;N_Shelf;N_Shelf;N_Shelf;N_Shelf;N_Shelf;N_Shelf;N_Shelf;N_Shelf;N_Shelf;N_Shelf;N_Shelf;N_Shelf;N_Shelf;N_Shelf;N_Shelf;N_Shelf;N_Shelf;N_Shelf;N_Shelf;N_Shelf;N_Shore;N_Shore;N_Shore;N_Shore;N_Shore;N_Shore;N_Shore;N_Shore;N_Shore;N_Shore;N_Shore;N_Shore;N_Shore;N_Shore;N_Shore;N_Shore;N_Shore;N_Shore;N_Shore;N_Shore;N_Shore	N_Shore;N_Shore;N_Shore	hyperDown
NCRNA00092	TSS1500	cg00462570;cg14018731;cg14068657;cg14214182;cg14312133;cg19113375	cg14068657;cg14312133	chr9:98783216-98784364;chr9:98783216-98784364;chr9:98783216-98784364;chr9:98783216-98784364;chr9:98783216-98784364;chr9:98783216-98784364	chr9:98783216-98784364;chr9:98783216-98784364	S_Shore;Island;S_Shore;S_Shore;S_Shore;Island	S_Shore;S_Shore	hypoUp
NCRNA00092	TSS200	cg05347878		chr9:98783216-98784364		Island		hypoUp
OCA2	TSS1500	cg10762626;cg15885628;cg20698924	cg10762626;cg20698924	chr15:28344188-28344489;chr15:28344188-28344489;chr15:28344188-28344489	chr15:28344188-28344489;chr15:28344188-28344489	S_Shore;S_Shore;S_Shore	S_Shore;S_Shore	hypoUp
PCOLCE2	TSS1500	cg08912146;cg19547370;cg22826874	cg08912146	chr3:142607195-142608229;chr3:142607195-142608229;chr3:142607195-142608229	chr3:142607195-142608229	Island;S_Shore;Island	Island	hypoUp
PGBD5	TSS200	cg01671575;cg10877049	cg10877049	NA;NA	NA	NA;NA	NA	hyperUp
PGLYRP2	Body	cg07931411;cg08129505;cg10211383;cg11856332;cg16206460;cg16695890;cg17915429;cg18652900;cg22544863;cg25994622;cg26604359;cg26751792;cg26853265	cg07931411;cg08129505;cg10211383;cg16206460;cg16695890;cg26604359;cg26751792	chr19:15580382-15580863;chr19:15582605-15582905;chr19:15580382-15580863;chr19:15582605-15582905;chr19:15580382-15580863;chr19:15580382-15580863;NA;chr19:15580382-15580863;chr19:15580382-15580863;chr19:15582605-15582905;chr19:15582605-15582905;chr19:15580382-15580863;chr19:15582605-15582905	chr19:15580382-15580863;chr19:15582605-15582905;chr19:15580382-15580863;chr19:15580382-15580863;chr19:15580382-15580863;chr19:15582605-15582905;chr19:15580382-15580863	Island;Island;N_Shore;S_Shore;Island;N_Shore;NA;Island;Island;Island;S_Shelf;Island;Island	Island;Island;N_Shore;Island;N_Shore;S_Shelf;Island	hypoDown
PGR	Body	cg00424740;cg01671895;cg08472781;cg16462297	cg01671895	NA;chr11:100998030-100999774;NA;chr11:100998030-100999774	chr11:100998030-100999774	NA;N_Shore;NA;N_Shelf	N_Shore	hyperDown
PLCH1	TSS1500	cg02344477;cg13009087;cg13009087;cg18450931;cg25234117	cg18450931;cg25234117	NA;NA;NA;NA;NA	NA;NA	NA;NA;NA;NA;NA	NA;NA	hypoUp
POU4F1	TSS1500	cg15604467;cg17957186;cg27294837	cg17957186	chr13:79175610-79177985;chr13:79175610-79177985;chr13:79175610-79177985	chr13:79175610-79177985	Island;Island;S_Shore	Island	hypoUp
POU4F1	TSS200	cg08278487;cg09010671;cg17576288;cg21264189;cg25682299;cg27398263	cg08278487;cg09010671;cg21264189	chr13:79175610-79177985;chr13:79175610-79177985;chr13:79175610-79177985;chr13:79175610-79177985;chr13:79175610-79177985;chr13:79175610-79177985	chr13:79175610-79177985;chr13:79175610-79177985;chr13:79175610-79177985	Island;Island;Island;Island;Island;Island	Island;Island;Island	hypoUp
POU4F1	Body	cg02279670;cg02532577;cg11806672;cg14123923;cg19497031;cg23440004	cg14123923;cg19497031	chr13:79175610-79177985;chr13:79175610-79177985;chr13:79175610-79177985;chr13:79175610-79177985;chr13:79175610-79177985;chr13:79175610-79177985	chr13:79175610-79177985;chr13:79175610-79177985	Island;Island;Island;Island;Island;Island	Island;Island	hypoUp
PPP1R14C	TSS1500	cg15146834;cg16979070;cg20134151;cg26031255	cg16979070;cg20134151	chr6:150463771-150465002;chr6:150463771-150465002;chr6:150463771-150465002;chr6:150463771-150465002	chr6:150463771-150465002;chr6:150463771-150465002	Island;N_Shore;N_Shore;Island	N_Shore;N_Shore	hypoUp
PROM1	TSS1500	cg07656173;cg07656173;cg08659203;cg08659203;cg08659203;cg08659203;cg08659203;cg08855742;cg08855742;cg10075923;cg10075923;cg10075923;cg10075923;cg10075923;cg13117948;cg13117948;cg21647189	cg07656173	chr4:16084195-16085735;chr4:16084195-16085735;NA;NA;NA;NA;NA;chr4:16084195-16085735;chr4:16084195-16085735;NA;NA;NA;NA;NA;chr4:16084195-16085735;chr4:16084195-16085735;chr4:16084195-16085735	chr4:16084195-16085735	S_Shore;S_Shore;NA;NA;NA;NA;NA;S_Shore;S_Shore;NA;NA;NA;NA;NA;S_Shore;S_Shore;S_Shore	S_Shore	hypoUp
PROM1	TSS200	cg04203238;cg04203238;cg09024126;cg10630155;cg10630155;cg14527610;cg14527610;cg14527610;cg14527610;cg14527610;cg14736058;cg17858192;cg17858192;cg17858192;cg17858192;cg17858192;cg21647189;cg26260038;cg26260038	cg09024126;cg10630155;cg14736058	chr4:16084195-16085735;chr4:16084195-16085735;chr4:16084195-16085735;chr4:16084195-16085735;chr4:16084195-16085735;NA;NA;NA;NA;NA;chr4:16084195-16085735;NA;NA;NA;NA;NA;chr4:16084195-16085735;chr4:16084195-16085735;chr4:16084195-16085735	chr4:16084195-16085735;chr4:16084195-16085735;chr4:16084195-16085735	Island;Island;Island;Island;Island;NA;NA;NA;NA;NA;Island;NA;NA;NA;NA;NA;S_Shore;Island;Island	Island;Island;Island	hypoUp
PRR15	Body	cg18451588;cg23363754	cg18451588;cg23363754	chr7:29605827-29606290;chr7:29605827-29606290	chr7:29605827-29606290;chr7:29605827-29606290	Island;Island	Island;Island	hypoDown
PTGS2	TSS1500	cg10180406;cg16101346;cg23070111;cg25147026;cg25837803;cg26564040	cg10180406;cg25147026;cg25837803;cg26564040	chr1:186649310-186650081;chr1:186649310-186650081;chr1:186649310-186650081;chr1:186649310-186650081;chr1:186649310-186650081;chr1:186649310-186650081	chr1:186649310-186650081;chr1:186649310-186650081;chr1:186649310-186650081;chr1:186649310-186650081	Island;S_Shore;Island;S_Shore;Island;Island	Island;S_Shore;Island;Island	hypoUp
PTGS2	TSS200	cg09461185;cg17419623;cg24887140	cg09461185;cg17419623;cg24887140	chr1:186649310-186650081;chr1:186649310-186650081;chr1:186649310-186650081	chr1:186649310-186650081;chr1:186649310-186650081;chr1:186649310-186650081	Island;Island;Island	Island;Island;Island	hypoUp
PTGS2	Body	cg00690431;cg04881125;cg13986130;cg19155599;cg22365834	cg00690431;cg13986130	chr1:186649310-186650081;chr1:186649310-186650081;chr1:186649310-186650081;chr1:186649310-186650081;chr1:186649310-186650081	chr1:186649310-186650081;chr1:186649310-186650081	Island;N_Shore;Island;N_Shore;N_Shelf	Island;Island	hypoUp
PYY	TSS1500	cg04032226;cg05951576;cg09467501;cg16789592;cg21144462;cg24105314;cg26796190	cg05951576;cg09467501;cg16789592;cg21144462;cg26796190	chr17:42082027-42084972;chr17:42082027-42084972;chr17:42082027-42084972;chr17:42082027-42084972;chr17:42082027-42084972;chr17:42082027-42084972;chr17:42082027-42084972	chr17:42082027-42084972;chr17:42082027-42084972;chr17:42082027-42084972;chr17:42082027-42084972;chr17:42082027-42084972	Island;Island;Island;Island;Island;Island;Island	Island;Island;Island;Island;Island	hypoDown
PYY	TSS200	cg00462994;cg03384000;cg03902729;cg07803108;cg10172783;cg19579216;cg21515349	cg03384000	chr17:42082027-42084972;chr17:42082027-42084972;chr17:42082027-42084972;chr17:42082027-42084972;chr17:42082027-42084972;chr17:42082027-42084972;chr17:42082027-42084972	chr17:42082027-42084972	N_Shore;N_Shore;N_Shore;N_Shore;Island;N_Shore;Island	N_Shore	hypoDown
PYY	Body	cg01474257;cg25830696	cg01474257	chr17:42030173-42030941;chr17:42030173-42030941	chr17:42030173-42030941	Island;Island	Island	hypoDown
RGR	TSS1500	cg02101307;cg02101307;cg02101307;cg15780078;cg15780078;cg15780078;cg16232721;cg16232721;cg16232721	cg02101307	NA;NA;NA;NA;NA;NA;NA;NA;NA	NA	NA;NA;NA;NA;NA;NA;NA;NA;NA	NA	hypoUp
ROPN1	TSS1500	cg09298623	cg09298623	chr3:123710680-123711108	chr3:123710680-123711108	N_Shore	N_Shore	hypoUp
ROPN1	Body	cg00101712;cg14708603;cg24444655	cg00101712	NA;NA;NA	NA	NA;NA;NA	NA	hypoUp
S100B	TSS200	cg18433784;cg26674160	cg18433784	NA;NA	NA	NA;NA	NA	hypoUp
SFRP1	TSS200	cg01495122;cg10406295;cg17816908;cg21517947;cg24319902	cg01495122	chr8:41165852-41167140;chr8:41165852-41167140;chr8:41165852-41167140;chr8:41165852-41167140;chr8:41165852-41167140	chr8:41165852-41167140	Island;Island;Island;Island;Island	Island	hypoUp
SLC16A6	Body	cg12509712		NA		NA		hypoDown
SLC44A4	TSS200	cg03045620;cg04567302;cg07363637;cg21236501;cg24529722;cg24707219	cg07363637;cg24707219	NA;NA;NA;NA;NA;NA	NA;NA	NA;NA;NA;NA;NA;NA	NA;NA	hyperDown
SLC5A1	TSS200	cg19277154;cg26730347		chr22:32439046-32439442;chr22:32439046-32439442		N_Shore;N_Shore		hypoUp
SLC6A15	TSS1500	cg03064067;cg03064067;cg03064067;cg07811110;cg07811110;cg07811110;cg08143343;cg08143343;cg08143343;cg08254307;cg08254307;cg08254307;cg09892273;cg09892273;cg09892273;cg18023283;cg18023283;cg18023283;cg19686001;cg19686001;cg19686001	cg07811110;cg08254307;cg19686001	chr12:85305200-85305422;chr12:85305200-85305422;chr12:85305200-85305422;chr12:85305200-85305422;chr12:85305200-85305422;chr12:85305200-85305422;chr12:85305200-85305422;chr12:85305200-85305422;chr12:85305200-85305422;chr12:85305200-85305422;chr12:85305200-85305422;chr12:85305200-85305422;chr12:85305663-85305876;chr12:85305663-85305876;chr12:85305663-85305876;chr12:85306282-85306829;chr12:85306282-…	chr12:85305200-85305422;chr12:85305200-85305422;chr12:85305200-85305422	S_Shore;S_Shore;S_Shore;S_Shore;S_Shore;S_Shore;S_Shore;S_Shore;S_Shore;S_Shore;S_Shore;S_Shore;S_Shore;S_Shore;S_Shore;Island;Island;Island;S_Shore;S_Shore;S_Shore	S_Shore;S_Shore;S_Shore	hypoUp
SLC6A2	TSS200	cg03226000;cg09321400;cg09774787	cg03226000;cg09321400;cg09774787	chr16:55689598-55690895;chr16:55689598-55690895;chr16:55689598-55690895	chr16:55689598-55690895;chr16:55689598-55690895;chr16:55689598-55690895	Island;Island;Island	Island;Island;Island	hypoUp
SOSTDC1	TSS200	cg06126713;cg06363129;cg07220448;cg11417025;cg13864794	cg06126713;cg07220448	NA;NA;NA;NA;NA	NA;NA	NA;NA;NA;NA;NA	NA;NA	hypoUp
SOX10	Body	cg01586506;cg05447556;cg12990614;cg23109891	cg01586506	chr22:38379093-38379964;chr22:38379093-38379964;chr22:38379093-38379964;chr22:38379093-38379964	chr22:38379093-38379964	Island;N_Shore;Island;Island	Island	hypoUp
SPDEF	Body	cg07715974;cg08392123;cg11346722;cg12575557	cg08392123	chr6:34512063-34512266;chr6:34512063-34512266;chr6:34512063-34512266;chr6:34512063-34512266	chr6:34512063-34512266	N_Shore;Island;Island;N_Shelf	Island	hyperDown
SPHKAP	TSS200	cg06092815;cg06092815;cg10959353;cg10959353	cg06092815;cg10959353	chr2:229045957-229046553;chr2:229045957-229046553;chr2:229045957-229046553;chr2:229045957-229046553	chr2:229045957-229046553;chr2:229045957-229046553	Island;Island;Island;Island	Island;Island	hypoUp
ST8SIA1	Body	cg14871870;cg17817168;cg18772376;cg22220936;cg24112692;cg25490551;cg25600766;cg25638443;cg26277026	cg17817168;cg25600766;cg25638443	NA;chr12:22486835-22488666;NA;chr12:22486835-22488666;NA;NA;chr12:22486835-22488666;NA;chr12:22486835-22488666	chr12:22486835-22488666;chr12:22486835-22488666;NA	NA;N_Shore;NA;N_Shelf;NA;NA;N_Shore;NA;N_Shore	N_Shore;N_Shore;NA	hypoUp
STAC	TSS200	cg04273811;cg24202123;cg26843074	cg24202123	chr3:36421702-36422210;chr3:36421702-36422210;chr3:36421702-36422210	chr3:36421702-36422210	Island;Island;Island	Island	hypoUp
TF	TSS1500	cg02621528;cg10772086;cg16267236;cg18286850	cg16267236;cg18286850	chr3:133464949-133465420;chr3:133464949-133465420;chr3:133464949-133465420;chr3:133464949-133465420	chr3:133464949-133465420;chr3:133464949-133465420	N_Shore;N_Shore;N_Shore;N_Shore	N_Shore;N_Shore	hypoUp
TF	TSS200	cg08234618;cg16262614;cg18769074	cg16262614	chr3:133464949-133465420;chr3:133464949-133465420;chr3:133464949-133465420	chr3:133464949-133465420	N_Shore;Island;N_Shore	Island	hypoUp
TFF1	TSS1500	cg01442565;cg01886855		NA;NA		NA;NA		hyperDown
TFF1	TSS200	cg02643667;cg19247032;cg22438247;cg27405706	cg19247032;cg27405706	NA;NA;NA;NA	NA;NA	NA;NA;NA;NA	NA;NA	hyperDown
TFF3	TSS200	cg21970261		NA		NA		hyperDown
THRSP	TSS1500	cg09721595;cg16505204	cg09721595	NA;NA	NA	NA;NA	NA	hyperDown
THRSP	TSS200	cg21864730;cg23705113	cg21864730	NA;NA	NA	NA;NA	NA	hyperDown
TLX1	TSS200	cg02567119;cg03020810;cg08908184;cg11196237;cg18964775;cg25741023	cg02567119;cg25741023	chr10:102891010-102891794;chr10:102891010-102891794;chr10:102891010-102891794;chr10:102891010-102891794;chr10:102891010-102891794;chr10:102891010-102891794	chr10:102891010-102891794;chr10:102891010-102891794	Island;N_Shore;N_Shore;N_Shore;N_Shore;Island	Island;Island	hypoUp
TLX3	TSS200	cg02676375;cg05190315;cg17833476;cg25942450;cg26517714;cg26844246	cg02676375;cg05190315;cg26844246	chr5:170735169-170739863;chr5:170735169-170739863;chr5:170735169-170739863;chr5:170735169-170739863;chr5:170735169-170739863;chr5:170735169-170739863	chr5:170735169-170739863;chr5:170735169-170739863;chr5:170735169-170739863	Island;Island;Island;Island;Island;Island	Island;Island;Island	hypoUp
TMEM150C	Body	cg23861617	cg23861617	NA	NA	NA	NA	hyperDown
TMEM74	Body	cg16615232	cg16615232	chr8:109799429-109799847	chr8:109799429-109799847	N_Shelf	N_Shelf	hyperUp
TPSD1	Body	cg02144332;cg02923340;cg03776850;cg05848579;cg08470892;cg09804964;cg10387161;cg27103083	cg02144332;cg02923340;cg09804964	chr16:1308004-1308308;chr16:1308004-1308308;chr16:1308004-1308308;chr16:1308004-1308308;chr16:1308004-1308308;chr16:1308004-1308308;chr16:1308004-1308308;chr16:1308004-1308308	chr16:1308004-1308308;chr16:1308004-1308308;chr16:1308004-1308308	N_Shore;N_Shore;N_Shore;Island;Island;N_Shore;N_Shore;N_Shore	N_Shore;N_Shore;N_Shore	hypoDown
TTC36	TSS1500	cg01128850;cg19045070;cg24222440	cg19045070	chr11:118401235-118402069;chr11:118401235-118402069;chr11:118401235-118402069	chr11:118401235-118402069	N_Shelf;N_Shelf;N_Shelf	N_Shelf	hyperDown
TTYH1	TSS1500	cg02623991;cg02623991;cg10187559;cg10187559;cg22206370;cg22206370	cg10187559	chr19:54927902-54928225;chr19:54927902-54928225;chr19:54927902-54928225;chr19:54927902-54928225;chr19:54927902-54928225;chr19:54927902-54928225	chr19:54927902-54928225	N_Shore;N_Shore;N_Shore;N_Shore;N_Shelf;N_Shelf	N_Shore	hypoUp
TTYH1	TSS200	cg15241920;cg15241920;cg15723536;cg15723536;cg21883754;cg21883754	cg15241920;cg21883754	chr19:54927902-54928225;chr19:54927902-54928225;chr19:54927902-54928225;chr19:54927902-54928225;chr19:54927902-54928225;chr19:54927902-54928225	chr19:54927902-54928225;chr19:54927902-54928225	N_Shore;N_Shore;N_Shore;N_Shore;N_Shore;N_Shore	N_Shore;N_Shore	hypoUp
UCHL1	TSS1500	cg15032098;cg18889780		chr4:41258759-41259867;chr4:41258759-41259867		N_Shore;N_Shore		hypoUp
UCHL1	TSS200	cg04178266;cg24715245	cg24715245	chr4:41258759-41259867;chr4:41258759-41259867	chr4:41258759-41259867	Island;Island	Island	hypoUp
UGT2B11	TSS200	cg27372994		NA		NA		hyperDown
WIF1	TSS1500	cg15862358;cg20098478;cg21383810	cg15862358;cg21383810	chr12:65514878-65515863;chr12:65514878-65515863;chr12:65514878-65515863	chr12:65514878-65515863;chr12:65514878-65515863	S_Shore;Island;Island	S_Shore;Island	hypoUp
WIF1	TSS200	cg24166864;cg26397188	cg24166864;cg26397188	chr12:65514878-65515863;chr12:65514878-65515863	chr12:65514878-65515863;chr12:65514878-65515863	Island;Island	Island;Island	hypoUp
ZIC1	TSS1500	cg00475509;cg02519751;cg05700079;cg07291439;cg08070771;cg08855449;cg09241332;cg10107050;cg11142389;cg12419052;cg12965599;cg15002294;cg16181396;cg16636671;cg17280346;cg17546247;cg23189410;cg23449696;cg23468878;cg24686610;cg26014538;cg26400885	cg00475509;cg05700079;cg07291439;cg08855449;cg09241332;cg11142389;cg12419052;cg15002294;cg16181396;cg17280346;cg23449696	chr3:147126988-147128999;chr3:147126988-147128999;chr3:147126988-147128999;chr3:147126988-147128999;chr3:147126988-147128999;chr3:147126988-147128999;chr3:147126988-147128999;chr3:147126988-147128999;chr3:147126988-147128999;chr3:147126988-147128999;chr3:147126988-147128999;chr3:147126988-147128999;chr3:147126988-147128999;chr3:147126988-147128999;chr3:147126988-147128999;chr3:147126988-147128999…	chr3:147126988-147128999;chr3:147126988-147128999;chr3:147126988-147128999;chr3:147126988-147128999;chr3:147126988-147128999;chr3:147126988-147128999;chr3:147126988-147128999;chr3:147126988-147128999;chr3:147126988-147128999;chr3:147126988-147128999;chr3:147126988-147128999	N_Shore;N_Shore;N_Shore;N_Shore;N_Shore;N_Shore;N_Shore;N_Shore;N_Shore;N_Shore;N_Shore;N_Shore;N_Shore;N_Shore;N_Shore;N_Shore;N_Shore;N_Shore;N_Shore;N_Shore;N_Shore;N_Shore	N_Shore;N_Shore;N_Shore;N_Shore;N_Shore;N_Shore;N_Shore;N_Shore;N_Shore;N_Shore;N_Shore	hypoUp
