# Supplementary material for: Coupled Genome-Wide DNA Methylation and Transcription Analysis Identified Rich Biomarkers and Drug Targets in Triple-Negative Breast Cancer
Source: Cancers (Basel). 2019 Nov 4;11(11):1724. doi: 10.3390/cancers11111724 (PMC6896154; doi:10.3390/cancers11111724)
Supplement: Supplementary file 1 [file cancers-11-01724-s001.zip › cancers-634306-suppl-final/Supplementary Table S5.xlsx]

## Sheet: Sheet1
Table S5. Drugs targeting the 10 DMEGs predicted with our pipeline.
RefGene	Pattern	OfficialFullName	AllDrugID	AllDrugNames	Type	ApprovedDrugNames	ATC_drug
BPI	hypoUp	bactericidal permeability increasing protein	DB04178	Di-Stearoyl-3-Sn-Phosphatidylcholine	experimental	NA	NA
CHRM1	hypoUp	cholinergic receptor muscarinic 1	DB00185; DB00193; DB00202; DB00209; DB00219; DB00245; DB00246; DB00280; DB00332; DB00334; DB00340; DB00342; DB00354; DB00363; DB00366; DB00376; DB00383; DB00387; DB00392; DB00408; DB00411; DB00420; DB00424; DB00434; DB00458; DB00462; DB00477; DB00483; DB00496; DB00505; DB00508; DB00517; DB00540; DB00543; DB00572; DB00622; DB00670; DB00715; DB00725; DB00747; DB00767; DB00771; DB00777; DB00782; DB0…	Cevimeline; Tramadol; Succinylcholine; Trospium; Oxyphenonium; Benzatropine; Ziprasidone; Disopyramide; Ipratropium; Olanzapine; Metixene; Terfenadine; Buclizine; Clozapine; Doxylamine; Trihexyphenidyl; Oxyphencyclimine; Procyclidine; Profenamine; Loxapine; Carbamoylcholine; Promazine; Hyoscyamine; Cyproheptadine; Imipramine; Methscopolamine bromide; Chlorpromazine; Gallamine Triethiodide; Darife…	approved; approved, investigational; approved; approved; approved; approved; approved; approved; approved; approved, investigational; approved; approved, withdrawn; approved; approved; approved, vet_approved; approved; approved; approved; approved; approved; approved; approved, vet_approved; approved; approved; approved; approved; approved, investigational, vet_approved; approved; approved, inves…	Cevimeline; Tramadol; Succinylcholine; Trospium; Oxyphenonium; Benzatropine; Ziprasidone; Disopyramide; Ipratropium; Olanzapine; Metixene; Terfenadine; Buclizine; Clozapine; Doxylamine; Trihexyphenidyl; Oxyphencyclimine; Procyclidine; Profenamine; Loxapine; Carbamoylcholine; Promazine; Hyoscyamine; Cyproheptadine; Imipramine; Methscopolamine bromide; Chlorpromazine; Gallamine Triethiodide; Darife…	NA
CHRM3	hyperUp	cholinergic receptor muscarinic 3	DB00185; DB00193; DB00202; DB00246; DB00280; DB00332; DB00334; DB00340; DB00342; DB00363; DB00376; DB00383; DB00387; DB00408; DB00411; DB00420; DB00424; DB00434; DB00458; DB00462; DB00477; DB00496; DB00505; DB00517; DB00540; DB00572; DB00599; DB00622; DB00715; DB00725; DB00747; DB00767; DB00777; DB00785; DB00809; DB00835; DB00934; DB00986; DB01019; DB01036; DB01062; DB01069; DB01085; DB01142; DB0…	Cevimeline; Tramadol; Succinylcholine; Ziprasidone; Disopyramide; Ipratropium; Olanzapine; Metixene; Terfenadine; Clozapine; Trihexyphenidyl; Oxyphencyclimine; Procyclidine; Loxapine; Carbamoylcholine; Promazine; Hyoscyamine; Cyproheptadine; Imipramine; Methscopolamine bromide; Chlorpromazine; Darifenacin; Tridihexethyl; Anisotropine methylbromide; Nortriptyline; Atropine; Thiopental; Nicardipine…	approved; approved, investigational; approved; approved; approved; approved; approved, investigational; approved; approved, withdrawn; approved; approved; approved; approved; approved; approved; approved, vet_approved; approved; approved; approved; approved; approved, investigational, vet_approved; approved, investigational; withdrawn; approved; approved; approved, vet_approved; approved, vet_app…	Cevimeline; Tramadol; Succinylcholine; Ziprasidone; Disopyramide; Ipratropium; Olanzapine; Metixene; Terfenadine; Clozapine; Trihexyphenidyl; Oxyphencyclimine; Procyclidine; Loxapine; Carbamoylcholine; Promazine; Hyoscyamine; Cyproheptadine; Imipramine; Methscopolamine bromide; Chlorpromazine; Darifenacin; Anisotropine methylbromide; Nortriptyline; Atropine; Thiopental; Nicardipine; Paroxetine; H…	NA
GABRP	hypoUp	gamma-aminobutyric acid type A receptor pi subunit	DB00231; DB00546; DB00690; DB00801; DB00829; DB00842; DB00897; DB00898; DB01215; DB01558; DB01559; DB01567; DB01588; DB01589; DB01594; DB01595	Temazepam; Adinazolam; Flurazepam; Halazepam; Diazepam; Oxazepam; Triazolam; Ethanol; Estazolam; Bromazepam; Clotiazepam; Fludiazepam; Prazepam; Quazepam; Cinolazepam; Nitrazepam	approved, investigational; experimental; approved, illicit, investigational; approved, illicit, withdrawn; approved, illicit, investigational, vet_approved; approved; approved, investigational; approved; approved, illicit; approved, illicit, investigational; approved, illicit; experimental, illicit; approved, illicit; approved, illicit; experimental; approved	Temazepam; Flurazepam; Halazepam; Diazepam; Oxazepam; Triazolam; Ethanol; Estazolam; Bromazepam; Clotiazepam; Prazepam; Quazepam; Nitrazepam	NA
GSTP1	hypoUp	glutathione S-transferase pi 1	DB00143; DB00163; DB00197; DB00291; DB00316; DB00363; DB00515; DB00526; DB00773; DB00903; DB00958; DB01008; DB01015; DB01242; DB01834; DB01915; DB02633; DB03003; DB03619; DB03686; DB03814; DB04132; DB04339; DB04972; DB05460; DB06246; DB07849; DB08370; DB09462; DB11672; DB11672; DB11831; DB13014; DB14001; DB14002; DB14635; DB14635	Glutathione; Vitamin E; Troglitazone; Chlorambucil; Acetaminophen; Clozapine; Cisplatin; Oxaliplatin; Etoposide; Etacrynic acid; Carboplatin; Busulfan; Sulfamethoxazole; Clomipramine; (9R,10R)-9-(S-glutathionyl)-10-hydroxy-9,10-dihydrophenanthrene; S-Hydroxycysteine; Cibacron Blue; Glutathione Sulfonic Acid; Deoxycholic Acid; S-(P-Nitrobenzyl)Glutathione; 2-(N-Morpholino)-Ethanesulfonic Acid; S-H…	approved, investigational, nutraceutical; approved, nutraceutical, vet_approved; investigational, withdrawn; approved; approved; approved; approved; approved, investigational; approved; approved, investigational; approved; approved, investigational; approved; approved, investigational, vet_approved; experimental; experimental; experimental; experimental; approved; experimental; experimental; expe…	Glutathione; Vitamin E; Chlorambucil; Acetaminophen; Clozapine; Cisplatin; Oxaliplatin; Etoposide; Etacrynic acid; Carboplatin; Busulfan; Sulfamethoxazole; Clomipramine; Deoxycholic Acid; Carbocisteine; Glycerin; Curcumin; Curcumin; alpha-Tocopherol succinate; D-alpha-Tocopherol acetate	DB00291; DB01008; DB00773; DB00515; DB00958; DB00526
PTGS2	hypoUp	prostaglandin-endoperoxide synthase 2	DB00035; DB00041; DB00154; DB00159; DB00210; DB00233; DB00244; DB00250; DB00316; DB00328; DB00360; DB00461; DB00465; DB00469; DB00480; DB00482; DB00500; DB00515; DB00533; DB00554; DB00573; DB00580; DB00586; DB00605; DB00620; DB00712; DB00720; DB00749; DB00773; DB00784; DB00788; DB00795; DB00812; DB00814; DB00821; DB00856; DB00861; DB00870; DB00884; DB00887; DB00936; DB00939; DB00945; DB00963; DB0…	Desmopressin; Aldesleukin; Dihomo-gamma-linolenic acid; Icosapent; Adapalene; Aminosalicylic Acid; Mesalazine; Dapsone; Acetaminophen; Indometacin; Sapropterin; Nabumetone; Ketorolac; Tenoxicam; Lenalidomide; Celecoxib; Tolmetin; Cisplatin; Rofecoxib; Piroxicam; Fenoprofen; Valdecoxib; Diclofenac; Sulindac; Triamcinolone; Flurbiprofen; Clodronic acid; Etodolac; Etoposide; Mefenamic acid; Naproxen…	approved; approved; investigational, nutraceutical; approved, nutraceutical; approved; approved; approved; approved, investigational; approved; approved, investigational; approved, investigational; approved; approved; approved; approved; approved, investigational; approved; approved; approved, investigational, withdrawn; approved, investigational; approved; approved, investigational, withdrawn; a…	Desmopressin; Aldesleukin; Icosapent; Adapalene; Aminosalicylic Acid; Mesalazine; Dapsone; Acetaminophen; Indometacin; Sapropterin; Nabumetone; Ketorolac; Tenoxicam; Lenalidomide; Celecoxib; Tolmetin; Cisplatin; Rofecoxib; Piroxicam; Fenoprofen; Valdecoxib; Diclofenac; Sulindac; Triamcinolone; Flurbiprofen; Clodronic acid; Etodolac; Etoposide; Mefenamic acid; Naproxen; Sulfasalazine; Phenylbutazo…	DB00482; DB00515; DB00773
S100B	hypoUp	S100 calcium binding protein B	DB00768; DB01373; DB04464; DB05343; DB06941; DB07004; DB11093; DB11348; DB14481	Olopatadine; Calcium; N-Formylmethionine; Arundic acid; (Z)-2-[2-(4-methylpiperazin-1-yl)benzyl]diazenecarbothioamide; 2-[(5-hex-1-yn-1-ylfuran-2-yl)carbonyl]-N-methylhydrazinecarbothioamide; Calcium Citrate; Calcium Phosphate; Calcium phosphate dihydrate	approved; approved, nutraceutical; experimental; investigational; experimental; experimental; approved, investigational; approved; approved	Olopatadine; Calcium; Calcium Citrate; Calcium Phosphate; Calcium phosphate dihydrate	NA
SLC6A2	hypoUp	solute carrier family 6 member 2	DB00182; DB00191; DB00193; DB00226; DB00234; DB00245; DB00285; DB00289; DB00321; DB00344; DB00368; DB00370; DB00408; DB00422; DB00454; DB00458; DB00476; DB00514; DB00540; DB00543; DB00579; DB00696; DB00715; DB00726; DB00830; DB00852; DB00907; DB00934; DB00937; DB00988; DB01105; DB01114; DB01142; DB01149; DB01151; DB01156; DB01170; DB01173; DB01175; DB01221; DB01242; DB01363; DB01364; DB01381; DB0…	Amphetamine; Phentermine; Tramadol; Guanadrel; Reboxetine; Benzatropine; Venlafaxine; Atomoxetine; Amitriptyline; Protriptyline; Norepinephrine; Mirtazapine; Loxapine; Methylphenidate; Meperidine; Imipramine; Duloxetine; Dextromethorphan; Nortriptyline; Amoxapine; Mazindol; Ergotamine; Paroxetine; Trimipramine; Phenmetrazine; Pseudoephedrine; Cocaine; Maprotiline; Diethylpropion; Dopamine; Sibutr…	approved, illicit, investigational; approved, illicit; approved, investigational; approved; approved, experimental; approved; approved; approved; approved; approved; approved; approved; approved; approved, investigational; approved; approved; approved; approved; approved; approved; approved, investigational; approved; approved, investigational; approved; approved, illicit; approved; approved, ill…	Amphetamine; Phentermine; Tramadol; Guanadrel; Reboxetine; Benzatropine; Venlafaxine; Atomoxetine; Amitriptyline; Protriptyline; Norepinephrine; Mirtazapine; Loxapine; Methylphenidate; Meperidine; Imipramine; Duloxetine; Dextromethorphan; Nortriptyline; Amoxapine; Mazindol; Ergotamine; Paroxetine; Trimipramine; Phenmetrazine; Pseudoephedrine; Cocaine; Maprotiline; Diethylpropion; Dopamine; Sibutr…	NA
TF	hypoUp	transferrin	DB00515; DB00677; DB00893; DB01294; DB01370; DB01592; DB01593; DB05260; DB06215; DB06757; DB09130; DB09146; DB11136; DB11182; DB11397; DB13257; DB13949; DB14487; DB14488; DB14489; DB14490; DB14491; DB14501; DB14517; DB14518; DB14520; DB14526; DB14527; DB14528; DB14529; DB14530; DB14533	Cisplatin; Isoflurophate; Iron Dextran; Bismuth Subsalicylate; Aluminium; Iron; Zinc; Gallium nitrate; Ferumoxytol; Manganese; Copper; Iron saccharate; Chromium; Rose bengal free acid; Dichlorvos; Ferrous sulfate anhydrous; Ferric cation; Zinc acetate; Ferrous gluconate; Ferrous succinate; Ferrous ascorbate; Ferrous fumarate; Ferrous glycine sulfate; Aluminium phosphate; Aluminum acetate; Tetrafe…	approved; approved, investigational, withdrawn; approved, vet_approved; approved, vet_approved; approved, investigational; approved; approved, investigational; approved, investigational; approved, investigational; approved, nutraceutical; approved, investigational; approved; approved; approved, investigational; vet_approved; approved; approved; approved, investigational; approved; approved; appro…	Cisplatin; Isoflurophate; Iron Dextran; Bismuth Subsalicylate; Aluminium; Iron; Zinc; Gallium nitrate; Ferumoxytol; Manganese; Copper; Iron saccharate; Chromium; Rose bengal free acid; Dichlorvos; Ferrous sulfate anhydrous; Ferric cation; Zinc acetate; Ferrous gluconate; Ferrous succinate; Ferrous ascorbate; Ferrous fumarate; Ferrous glycine sulfate; Aluminium phosphate; Aluminum acetate; Tetrafe…	DB00515
UCHL1	hypoUp	ubiquitin C-terminal hydrolase L1	DB12695	Phenethyl Isothiocyanate	investigational	NA	NA
